# Supplementary material for: Influences of Native American land use on the Colonial Euro-American settlement of the South Carolina Piedmont
Source: PLoS One. 2018 Mar 29;13(3):e0195036. doi: 10.1371/journal.pone.0195036 (PMC5875865; doi:10.1371/journal.pone.0195036)
Supplement: S1 Table — Model covariates by sample unit Id. (CSV) [file pone.0195036.s001.csv]

Id	Year_	FortCostdistance	Aspect	Elev	Slope	RiverDist	ArchMiss	ArchLongTerm	ArchNonMis	ArchUnknown	WideFloodplain	SiteExposure	TWI	SolRad	Valley	Ridgetop	Within100mofFlooPlain	AverageDifferenceinYears
1	1786	13637.88964840000	255.61280822800	161.08807373000	4.88476371765	6067.51220703000	0	0	0	0	0	-3.90347599983	7.15205430984	569961.25000000000	0	1	0	12
2	1786	13771.28710940000	251.12687683100	162.66792297400	3.92417049408	6031.62646484000	0	0	0	0	0	-2.64126396179	8.06626701355	575758.37500000000	0	0	0	12
3	1786	12065.05078130000	168.17784118700	134.50450134300	5.39824962616	5353.50781250000	0	0	0	0	0	4.83894920349	7.24890899658	603463.12500000000	0	0	0	12
4	1786	12467.26074220000	177.96594238300	141.34739685100	4.23291635513	5270.26806641000	0	0	0	0	0	3.38079762459	7.41846990585	599283.06250000000	0	1	0	12
5	1786	12330.82421880000	162.26049804700	139.14781189000	3.65085840225	5217.74218750000	0	0	0	0	0	3.35298824310	7.72424793243	599689.43750000000	0	1	0	12
6	1786	11706.36035160000	138.22109985400	134.30004882800	4.87099170685	4982.20068359000	0	0	0	0	0	0.69890046120	7.15275621414	586313.37500000000	0	0	0	12
7	1786	11372.87207030000	167.07284545900	132.80422973600	3.26714491844	4934.49267578000	0	0	0	0	0	2.40605092049	7.87105798721	594708.43750000000	0	0	0	12
8	1786	12538.29296880000	190.96757507300	152.97337341300	2.03105330467	5105.40380859000	0	0	0	1	0	1.35501456261	7.82408237457	593652.68750000000	0	1	0	12
9	1786	11697.43066410000	118.21759796100	138.02879333500	3.01570105553	4946.72802734000	0	0	0	0	0	0.70110255480	8.08566474915	588598.56250000000	0	0	0	12
10	1765	11543.58203130000	154.53688049300	136.33595275900	3.79045081139	4896.61767578000	0	0	0	0	0	2.56706094742	7.75799417496	594937.37500000000	0	0	0	12
11	1765	11576.35742190000	174.27749633800	138.18080139200	4.09289407730	4848.06640625000	0	0	0	0	0	3.16819882393	7.22325277328	599435.62500000000	0	1	0	12
12	1786	12191.80078130000	39.64275360110	148.48023986800	4.83963489532	4956.98242188000	0	0	0	0	0	-3.45282649994	7.29304075241	571766.87500000000	0	1	0	12
13	1786	11848.90820310000	80.00395202640	142.41468811000	3.57996392250	4903.01562500000	0	0	0	0	0	-1.31872236729	7.80407094955	579811.12500000000	0	0	0	12
14	1765	11675.69140630000	122.58159637500	139.06076049800	2.10534739494	4850.52050781000	0	0	0	0	0	0.29769590497	8.05870628357	587211.93750000000	0	0	0	12
15	1765	11677.19628910000	141.10139465300	137.83929443400	3.55373072624	4799.40625000000	0	0	0	0	0	-1.17605900764	7.75248241425	579969.87500000000	0	0	0	12
16	1786	12198.29687500000	145.43786621100	148.57722473100	5.12780714035	4931.38037109000	0	0	0	0	0	-2.36266589165	7.61829853058	574217.00000000000	1	0	0	12
17	1786	11983.45898440000	104.84757995600	144.80070495600	2.84664177895	4875.20312500000	0	0	0	0	0	0.19643966854	8.40769767761	584698.62500000000	1	0	0	12
18	1786	11927.40527340000	159.17857360800	142.61877441400	3.52012419701	4820.32226563000	0	0	0	0	0	1.72785270214	7.69444084167	592122.18750000000	1	0	0	12
19	1786	12157.83789060000	173.28675842300	148.07090759300	2.90927720070	4851.20458984000	0	0	0	0	0	1.17968153954	7.81337785721	593554.12500000000	0	0	0	12
20	1786	12148.80371090000	163.20358276400	148.65026855500	4.63204860687	4794.08691406000	0	0	0	0	0	2.25951170921	7.00460863113	597522.25000000000	0	1	0	12
21	1765	11591.37597660000	265.70022583000	139.69148254400	3.94595074654	4188.70458984000	0	0	0	0	0	-0.03863745928	7.76426315308	584341.81250000000	0	0	0	12
22	1765	11994.42675780000	270.48001098600	146.68473815900	4.94936084747	4155.54199219000	0	0	0	0	0	-0.04134779423	7.49603319168	584816.87500000000	0	0	0	12
23	1786	12116.38671880000	161.21554565400	148.40122985800	3.08525133133	4713.60449219000	0	0	0	0	0	-2.19219446182	7.39142131805	578438.93750000000	0	1	0	7.25
24	1786	11958.02246090000	111.51229858400	147.70422363300	2.64657044411	4656.82080078000	0	0	0	0	0	-1.60469257832	7.52352237701	581813.87500000000	0	1	0	12
25	1765	11588.41113280000	271.72235107400	139.19783020000	5.20851802826	4096.35742188000	0	0	0	0	0	0.06790167093	7.46724128723	584319.87500000000	1	0	0	12
26	1765	11868.95703130000	277.60855102500	145.94729614300	3.55038857460	4062.44189453000	0	0	0	0	0	-1.02585577965	7.35249185562	582483.81250000000	0	0	0	12
27	1786	12127.91699220000	241.98010253900	143.15899658200	3.99263906479	4633.85595703000	0	0	0	0	0	-3.39118766785	7.58896827698	571843.06250000000	0	0	0	7.25
28	1786	11874.50683590000	154.89619445800	143.86280822800	3.65960454941	4576.08251953000	0	0	0	0	0	-2.17846989632	7.39801311493	576772.37500000000	0	1	0	7.25
29	1786	11797.70214840000	165.64009094200	137.30180358900	7.17286729813	4496.02148438000	0	0	0	0	0	-6.03413343430	6.79374074936	556399.25000000000	0	0	0	7.25
30	1786	11456.23925780000	115.78042602500	136.38850402800	5.24534606934	4438.71289063000	0	0	0	0	0	-4.23158740997	7.41888427734	566797.31250000000	0	1	0	7.25
31	1786	11924.65917970000	108.51898193400	132.75843811000	6.54907655716	4416.74609375000	0	0	0	0	0	0.18363562226	6.97201967239	578768.31250000000	1	0	0	7.25
32	1786	11277.39257810000	166.94137573200	130.40065002400	8.94155120850	4358.39404297000	0	0	0	0	0	-0.72248870134	6.83847713470	572902.43750000000	1	0	0	7.25
33	1786	11544.65917970000	210.67752075200	132.30798339800	5.63845348358	4278.80175781000	0	0	0	0	0	1.59428751469	7.34080028534	589335.75000000000	1	0	0	7.25
34	1786	11314.42285160000	177.48240661600	135.61128234900	4.07601308823	4220.77490234000	0	0	0	0	0	3.43815016747	7.22801160812	599800.50000000000	0	1	0	7.25
35	1786	11769.10742190000	211.97871398900	136.23001098600	6.21251630783	4200.05419922000	0	0	0	0	0	2.86328411102	7.06094121933	593995.93750000000	0	0	0	7.25
36	1786	11535.41699220000	162.68360900900	139.40286254900	2.80521678925	4140.92382813000	0	0	0	0	0	1.09476113319	7.31513214111	590476.06250000000	0	1	0	7.25
37	1786	11903.42773440000	197.29627990700	141.40779113800	5.96226930618	4111.08251953000	0	0	0	0	0	2.79189515114	6.70238351822	594467.25000000000	0	1	0	7.25
38	1786	11678.24707030000	130.40309143100	140.99490356400	2.52117848396	4050.65405273000	0	0	0	0	0	1.00612330437	8.21070957184	590593.81250000000	0	0	0	7.25
39	1772	10807.64355470000	184.14682006800	143.44552612300	8.42427921295	4737.64453125000	0	0	0	0	0	0.31810352206	6.83339929581	577439.25000000000	1	0	0	1.5
40	1772	11019.87402340000	148.00483703600	145.28956604000	10.11567687990	4750.42333984000	0	0	0	0	0	-2.69791197777	6.58307647705	560609.81250000000	1	0	0	1.5
41	1772	10736.17382810000	241.75900268600	163.42628479000	3.83988165855	4871.81298828000	0	0	0	0	0	1.81434273720	7.81214714050	594076.31250000000	0	0	0	1.5
42	1772	10577.16406250000	192.17875671400	167.39688110400	2.75949549675	4898.43164063000	0	0	0	0	0	-0.23761960864	7.68054962158	586290.31250000000	0	0	0	1.5
43	1772	10664.96386720000	162.95153808600	168.15652465800	4.21748495102	4926.79296875000	0	0	0	0	0	2.06221985817	7.60691690445	595000.68750000000	0	1	0	1.5
44	1772	10501.12988280000	176.21136474600	140.73686218300	5.99634981155	4639.77441406000	0	0	0	0	0	-2.17248654366	7.02390098572	570224.93750000000	1	0	0	1.5
45	1772	10836.95996090000	257.82513427700	145.57699585000	6.25356340408	4652.82226563000	0	0	0	0	0	0.48018082976	6.78438282013	585218.12500000000	0	0	0	1.5
46	1772	10578.53320310000	193.14071655300	165.43072509800	3.27588939667	4751.53076172000	0	0	0	0	0	3.02385973930	7.69300127029	600517.43750000000	0	0	0	1.5
47	1772	10503.03613280000	164.58819580100	167.18052673300	2.65654563904	4776.69531250000	0	0	0	0	0	1.84051656723	7.78207111359	595193.06250000000	0	0	0	1.5
48	1772	10544.71875000000	208.43040466300	168.58201599100	1.62355566025	4803.84130859000	0	0	0	0	0	1.01408219337	8.17946434021	593548.00000000000	0	0	0	1.5
49	1772	10687.79199220000	225.86114502000	170.39950561500	2.01346206665	4832.75830078000	0	0	0	0	0	-0.15978898108	7.74329233170	587811.06250000000	0	1	0	1.5
50	1768	10134.08984380000	240.25875854500	157.33186340300	5.86698007584	4528.00976563000	0	0	1	0	0	-0.66250765324	6.67920064926	581732.87500000000	0	1	0	4.5
51	1768	10286.70800780000	167.64175415000	156.35757446300	8.61052608490	4518.53808594000	0	0	1	0	0	5.13569259644	6.36616802216	599781.25000000000	0	1	0	4.5
52	1772	10434.41308590000	270.17703247100	165.69104003900	3.22333598137	4610.48730469000	0	0	0	0	0	-0.44658643007	7.57248115540	585906.25000000000	0	1	0	1.5
53	1772	10400.15332030000	174.31269836400	167.84313964800	3.23741650581	4632.22167969000	0	0	0	0	0	-1.09121537209	7.41421747208	582853.50000000000	0	1	0	1.5
54	1772	10437.34960940000	142.90554809600	167.78886413600	2.54559087753	4656.03662109000	0	0	0	0	0	-1.19068288803	7.36803054810	583218.43750000000	0	1	0	1.5
55	1772	10518.59082030000	196.79826355000	167.08422851600	2.10795283318	4681.71435547000	0	0	0	0	0	-1.49322390556	8.35059928894	583071.06250000000	0	0	0	1.5
56	1772	10573.64160160000	212.02337646500	169.50730896000	2.02021193504	4709.40722656000	0	0	0	0	0	0.10680498183	7.79043197632	589623.87500000000	0	1	0	1.5
57	1772	10708.32128910000	213.26602172900	168.91584777800	1.99033176899	4738.89990234000	0	0	0	0	0	-1.08519053459	8.32373619080	584136.00000000000	0	0	0	1.5
58	1772	10402.70117190000	259.57565307600	155.89262390100	8.42809391022	4493.92724609000	0	0	0	0	0	-0.96830993891	6.99006414413	577869.81250000000	0	0	0	1.5
59	1772	10149.26953130000	265.13742065400	163.01760864300	3.78954887390	4514.16845703000	0	0	0	0	0	-2.46473455429	7.70865869522	576357.68750000000	0	1	0	1.5
60	1772	10285.73242190000	244.34898376500	164.86137390100	3.56328177452	4536.36474609000	0	0	0	0	0	-2.72499537468	7.32003116608	575978.06250000000	0	1	0	1.5
61	1772	10723.61035160000	187.25193786600	168.92843627900	2.39189600945	4615.15527344000	0	0	0	0	0	-0.52941954136	7.57244491577	586323.56250000000	0	1	0	1.5
62	1772	10815.85058590000	156.82994079600	167.09339904800	2.01181268692	4645.24707031000	0	0	0	0	0	-0.91382342577	8.63534927368	584671.06250000000	0	0	0	1.5
63	1768	9388.29785156000	192.60406494100	134.83656311000	7.51715898514	4310.31982422000	0	0	0	1	0	4.22899675369	6.78092670441	592781.68750000000	1	0	0	4.5
64	1772	9930.03027344000	172.13551330600	156.15184021000	5.16212606430	4378.80126953000	0	0	0	0	0	2.67402625084	7.03951406479	597224.00000000000	0	1	0	1.5
65	1772	10081.86230470000	174.04286193800	157.16603088400	8.83771705627	4397.26074219000	0	0	0	0	0	1.33451199532	6.79452037811	582173.62500000000	0	1	0	1.5
66	1772	10521.46289060000	226.13220214800	155.09178161600	7.05730867386	4417.94433594000	0	0	0	0	0	-3.22229456902	7.87407779694	569969.62500000000	1	0	0	1.5
67	1772	10968.45410160000	118.05818176300	165.44113159200	4.16336965561	4551.79248047000	0	0	0	0	0	-1.62751698494	7.62653398514	580149.18750000000	0	0	0	1.5
68	1772	9957.18457031000	156.31732177700	150.82864379900	7.26223802567	4248.62207031000	0	0	0	0	0	5.72914838791	6.70706224442	605478.62500000000	0	0	0	1.5
69	1772	9822.53515625000	203.94110107400	152.49705505400	8.90101432800	4262.86718750000	0	0	0	0	0	-0.17327035964	6.82873392105	575318.87500000000	0	0	0	1.5
70	1772	9926.19238281000	269.44354248000	156.02705383300	6.85853099823	4281.80957031000	0	0	0	0	0	-3.03475785255	6.99669265747	569762.62500000000	0	1	0	1.5
71	1772	11222.67285160000	91.99465942380	163.64848327600	3.33966088295	4458.56982422000	0	0	0	0	0	-0.06077567115	7.86706304550	586857.68750000000	0	0	0	1.5
72	1774	11977.68945310000	227.51876831100	146.81774902300	6.30071973801	2497.83300781000	0	0	1	0	0	3.34144735336	6.76095199585	597618.37500000000	0	1	0	2.8
73	1774	12226.87792970000	172.81809997600	148.67308044400	5.17311716080	2521.26098633000	0	0	1	0	0	4.46884536743	7.11228513718	603612.87500000000	0	1	0	1.2
74	1772	9643.24023438000	187.48640441900	157.22370910600	4.53230333328	4138.75537109000	0	0	0	0	0	0.15396855772	6.94217252731	586017.87500000000	0	1	0	1.5
75	1772	9656.94921875000	155.80436706500	157.85504150400	5.19796180725	4150.92724609000	0	0	0	0	0	3.00517296791	7.07187509537	596380.31250000000	0	1	0	1.5
76	1772	10003.72558590000	139.51808166500	153.57705688500	7.55317592621	4165.50634766000	0	0	0	0	0	2.06960463524	7.21508693695	591221.00000000000	1	0	0	1.5
77	1772	11333.48632810000	104.52744293200	162.75820922900	3.33498525620	4365.57080078000	0	0	0	0	0	-1.38219153881	7.86102962494	584025.25000000000	0	0	0	1.5
78	1786	12485.93945310000	145.62574768100	155.67263793900	4.08189630508	3459.01025391000	0	0	0	1	0	2.35723304749	7.05910158157	596330.25000000000	0	1	0	10.16666667
79	1772	9808.78320313000	210.47373962400	154.89546203600	4.88558483124	4017.49316406000	0	0	1	0	0	3.82082986832	7.40706825256	601781.37500000000	0	1	0	1.5
80	1772	9595.40820313000	164.86212158200	157.47496032700	5.26586771011	4022.90405273000	0	0	0	0	0	2.58757400513	6.64229583740	597428.68750000000	0	1	0	1.5
81	1772	9525.92382813000	190.09487915000	155.29508972200	6.65069103241	4030.60522461000	0	0	0	0	0	4.07285642624	6.99211359024	598369.68750000000	0	0	0	1.5
82	1772	9624.47167969000	205.28410339400	156.70693969700	5.81849908829	4040.81127930000	0	0	0	0	0	-0.53189486265	7.08946132660	582038.00000000000	0	0	0	1.5
83	1772	9953.54394531000	183.44451904300	162.35368347200	5.14702796936	4053.27783203000	0	0	0	0	0	-0.13382488489	6.72898006439	585769.50000000000	0	1	0	1.5
84	1786	12487.36425780000	135.96607971200	158.26118469200	4.87684249878	3393.19189453000	0	0	0	1	0	0.94297832251	6.97283697128	589539.06250000000	0	1	0	10.16666667
85	1772	9369.79003906000	232.95716857900	155.74913024900	6.68437957764	3904.92773438000	0	0	1	0	0	-4.69813537598	6.71026229858	562872.31250000000	0	1	0	1.5
86	1772	9339.96191406000	225.38087463400	156.34776306200	6.55761718750	3910.49414063000	0	0	0	0	0	-0.44232431054	6.98446702957	578706.50000000000	0	1	0	1.5
87	1772	9704.86621094000	123.04498291000	159.32186889600	7.95126628876	3918.41625977000	0	0	0	0	0	-0.27181202173	6.31526756287	580343.06250000000	0	1	0	1.5
88	1774	12404.50000000000	217.60601806600	157.15722656300	3.46833658218	2374.73193359000	0	0	0	1	0	-2.66628837585	7.86553192139	575224.81250000000	0	0	0	1.2
89	1768	9501.47070313000	114.08928680400	151.14384460400	10.49528598790	3802.78833008000	0	0	0	0	0	-7.56393718719	6.42603063583	541268.43750000000	0	1	0	4.5
90	1772	9072.75390625000	154.30926513700	144.05778503400	10.74861335750	3803.39672852000	0	0	0	0	0	-2.92978239059	6.91105222702	563233.93750000000	1	0	0	1.5
91	1772	9036.85644531000	211.87937927200	145.66738891600	7.87653732300	3806.43774414000	0	0	0	0	0	-5.17465782166	7.15404891968	552113.75000000000	0	0	0	1.5
92	1772	9517.61621094000	173.23811340300	147.73426818800	11.24346828460	3812.14794922000	0	0	0	0	0	-7.66443729401	6.50094604492	533986.87500000000	1	0	0	1.5
93	1774	12275.45898440000	258.79443359400	154.39791870100	4.32043647766	2286.84423828000	0	0	0	1	0	0.18849328160	7.87058544159	585419.68750000000	0	0	0	1.2
94	1768	8823.23925781000	182.78146362300	138.99974060100	13.08660507200	3706.33007813000	0	0	0	0	0	-6.30247735977	6.32029438019	538681.25000000000	1	0	0	4.5
95	1768	8605.82226563000	196.22824096700	139.94786071800	8.62909793854	3704.20678711000	0	0	0	0	0	-0.29032608867	7.01948308945	573334.43750000000	1	0	0	4.5
96	1772	8707.54199219000	182.91546630900	143.85726928700	5.77940034866	3704.83129883000	0	0	0	0	0	3.20494174957	7.04443168640	591447.93750000000	1	0	0	1.5
97	1768	9565.59667969000	187.83303833000	123.89857482900	5.30208683014	2356.17675781000	0	0	0	1	0	4.09815359116	6.84023523331	599838.50000000000	0	1	0	11
98	1774	12080.75000000000	222.48304748500	156.84921264600	4.91045808792	2199.90820313000	0	0	0	1	0	2.90988349915	7.15778446198	596743.37500000000	0	1	0	1.2
99	1768	8422.41406250000	200.35859680200	136.37869262700	6.51493215561	3612.55004883000	0	0	0	0	0	5.15507698059	6.80681467056	604488.62500000000	1	0	0	4.5
100	1768	8429.28320313000	167.67143249500	139.29544067400	5.84816646576	3607.80664063000	0	0	0	0	0	3.88982892036	7.24025344849	596116.62500000000	1	0	0	4.5
101	1768	8644.29296875000	212.92262268100	141.00355529800	7.28670167923	3605.62524414000	0	0	0	0	0	0.76925027371	6.80476665497	582504.00000000000	1	0	0	4.5
102	1768	8292.19433594000	242.95097351100	139.72386169400	2.90631318092	3534.06909180000	0	0	0	0	0	-0.37529188395	7.31174278259	587452.68750000000	0	1	0	4.5
103	1768	8279.49316406000	175.40568542500	140.41000366200	2.87044572830	3521.92504883000	0	0	0	0	0	1.08970701694	7.43821239471	590350.00000000000	0	1	0	4.5
104	1768	8415.15332031000	215.24122619600	142.40231323200	5.25099706650	3514.16357422000	0	0	0	0	0	1.41871500015	7.18408155441	590476.87500000000	0	0	0	4.5
105	1768	8161.89697266000	242.39064025900	134.03697204600	7.16002082825	3450.10864258000	0	0	0	0	0	-3.67689681053	7.05641841888	562935.75000000000	0	0	0	4.5
106	1768	8093.81494141000	237.99153137200	136.47029113800	4.17751359940	3436.26245117000	0	0	0	0	0	-2.80524134636	7.54373073578	571397.18750000000	0	0	0	4.5
107	1768	8380.01269531000	264.87097168000	141.72047424300	4.45594644547	3423.77197266000	0	0	0	0	0	-0.31892934442	7.06502676010	585844.37500000000	0	1	0	4.5
108	1768	7629.46875000000	250.85308837900	127.12278747600	5.00561475754	3369.96386719000	0	0	0	0	0	2.42867732048	7.74107360840	588485.81250000000	0	0	0	4.5
109	1768	7894.43457031000	252.57502746600	134.32882690400	6.03620195389	3352.75463867000	0	0	0	0	0	2.69383382797	6.78975629807	595489.93750000000	0	0	0	4.5
110	1768	8201.78515625000	189.40115356400	137.32882690400	4.47369098663	3338.50415039000	0	0	0	0	0	3.65933871269	7.36619424820	599486.12500000000	0	0	0	4.5
111	1772	10773.83984380000	243.92726135300	161.60202026400	6.58870697021	3660.44946289000	0	0	0	0	0	1.56447982788	7.20701265335	589796.68750000000	0	0	0	8
112	1772	10826.34667970000	183.70172119100	167.17448425300	3.60654044151	3709.96752930000	0	0	0	0	0	0.54453986883	7.06744384766	590302.50000000000	0	1	0	8
113	1771	9642.68652344000	243.83882141100	160.71266174300	5.05475044250	3134.06152344000	0	0	0	1	0	-3.71168255806	6.91869783401	570593.00000000000	0	1	0	1.75
114	1769	9709.76464844000	166.00326538100	129.43083190900	5.16991329193	1383.86816406000	0	0	0	1	0	-2.74443268776	6.94422435760	570064.93750000000	0	1	0	7.857142857
115	1773	13437.71875000000	277.50012207000	135.70690918000	1.75734841824	4398.40234375000	0	0	0	0	0	-1.24886929989	8.79534339905	580158.56250000000	0	0	0	13
116	1773	13479.68066410000	257.07803344700	136.93818664600	1.82501196861	4316.68896484000	0	0	0	0	0	-1.08517122269	7.92091274261	581581.56250000000	0	0	0	13
117	1773	13579.19433590000	146.36312866200	136.03646850600	1.90172898769	4235.65869141000	0	0	0	0	0	1.43584823608	8.50070571899	592661.37500000000	0	0	0	13
118	1773	13341.12597660000	123.80975341800	129.93916320800	2.59876918793	3997.38134766000	0	0	0	0	0	1.42682063580	8.12762546539	591819.93750000000	0	0	0	13
119	1773	13087.94433590000	135.06340026900	125.64405059800	4.22504091263	3908.66772461000	0	0	0	0	0	2.86477327347	7.59113645554	596289.00000000000	0	0	0	13
120	1771	9270.27734375000	234.54490661600	151.83779907200	9.06901359558	3022.19506836000	0	0	0	1	0	-7.07682418823	6.53870296478	552176.37500000000	0	1	0	1.75
121	1769	9396.74218750000	267.07418823200	123.44687652600	4.45449113846	1305.76599121000	0	0	0	1	0	0.25674688816	7.59417057037	584840.93750000000	0	0	0	7.857142857
122	1769	9548.66113281000	142.74897766100	126.63490295400	4.76957607269	1275.26086426000	0	0	0	1	0	-1.05437767506	6.94443178177	577479.68750000000	0	1	0	7.857142857
123	1773	13267.19335940000	196.06275939900	133.08259582500	3.92284560204	4337.00439453000	0	0	0	0	0	-1.62743866444	7.86356019974	577856.12500000000	1	0	0	13
124	1773	13378.06250000000	291.04623413100	135.83212280300	2.48882293701	4254.11083984000	0	0	0	0	0	-0.69735479355	8.05415058136	583365.87500000000	0	0	0	13
125	1773	13562.83593750000	186.40112304700	138.83190918000	2.62632369995	4171.86669922000	0	0	0	0	0	-0.00603949046	7.20728683472	586610.25000000000	0	1	0	13
126	1773	13286.97558590000	183.54719543500	132.40817260700	2.61240506172	3929.72167969000	0	0	0	0	0	0.75694292784	7.53010272980	589804.18750000000	0	1	0	13
127	1773	13282.87890630000	133.46626281700	129.69110107400	3.65664219856	3839.44506836000	0	0	0	0	0	2.29040169716	7.44913911819	594426.75000000000	0	1	0	13
128	1784	7525.20849609000	161.66053772000	122.74693298300	3.46937298775	3149.52783203000	0	0	0	0	0	2.48749041557	7.58398151398	592847.93750000000	1	0	0	15.25
129	1784	7318.40087891000	121.58312988300	123.53078460700	5.11045503616	3112.43603516000	0	0	0	1	0	0.74532866478	7.04835748672	584119.43750000000	0	1	0	15.25
130	1769	9384.01660156000	262.21652221700	124.04351806600	6.61700582504	1213.71166992000	0	0	0	1	0	-1.94846355915	6.56830215454	573165.00000000000	0	1	0	7.857142857
131	1769	9493.35058594000	156.76350402800	125.39247131300	6.40491151810	1180.83666992000	0	0	0	1	0	-1.84168636799	6.79209709167	574899.12500000000	0	1	0	7.857142857
132	1769	9237.98242188000	132.54324340800	122.66246032700	9.71318340302	1155.09716797000	0	0	0	1	0	3.01415777206	6.32782316208	588129.12500000000	0	1	0	7.857142857
133	1773	14226.19335940000	203.87992858900	149.87907409700	3.23351550102	4589.75488281000	0	0	0	0	0	1.51698410511	7.27802324295	592802.37500000000	0	1	0	13
134	1774	7826.00585938000	155.91691589400	127.39832305900	5.96352338791	3149.48071289000	0	0	0	0	0	4.17933893204	6.86955213547	598527.68750000000	1	0	0	25.5
135	1784	7479.11230469000	183.81454467800	126.15605163600	2.93514347076	3105.81176758000	0	0	0	0	0	2.26550984383	7.67658138275	593646.43750000000	0	0	0	15.25
136	1784	7387.34472656000	111.95890045200	126.03765869100	1.91448652744	3058.96484375000	0	0	0	1	0	0.10671807826	7.90823554993	586954.25000000000	0	1	0	15.25
137	1784	7261.98291016000	103.94643402100	124.19888305700	2.41327452660	3020.76049805000	0	0	0	1	0	0.31845396757	7.61999320984	587847.00000000000	0	0	0	15.25
138	1784	7079.88183594000	139.48542785600	120.99674987800	2.43770503998	2985.45751953000	0	0	0	1	0	1.49482285976	8.12122917175	590003.87500000000	0	0	0	15.25
139	1773	8600.31347656000	255.44245910600	142.15634155300	6.39839267731	2811.80664063000	0	0	0	0	0	-3.36258888245	6.85064458847	571073.93750000000	0	1	0	2
140	1771	8902.29785156000	206.12622070300	150.83418273900	5.80989313126	2841.11669922000	0	0	0	1	0	-0.55943584442	6.56970453262	587461.31250000000	0	1	0	1.75
141	1771	8560.99804688000	91.69139862060	141.70729064900	10.89521503450	2858.82080078000	0	0	0	1	0	0.11026287079	6.56847524643	575699.68750000000	0	1	0	1.75
142	1769	9296.67871094000	243.24919128400	122.96152496300	7.28432512283	1087.18969727000	0	0	0	1	0	0.10227506608	6.71214818954	579816.75000000000	0	1	0	7.857142857
143	1769	9009.04296875000	77.21669769290	120.00409698500	9.61129570007	1059.16992188000	0	0	0	1	0	-4.50118970871	6.63227367401	558210.25000000000	0	1	0	7.857142857
144	1773	14045.04492190000	262.29760742200	150.26119995100	3.20922231674	4516.06884766000	0	0	0	0	0	-1.94646573067	7.31882762909	580714.43750000000	0	1	0	13
145	1774	8021.74804688000	175.90679931600	132.19444274900	6.09117460251	3109.59130859000	0	0	0	0	0	2.62577438354	7.08833169937	594039.87500000000	0	1	0	25.5
146	1784	7697.67626953000	124.88886261000	130.91429138200	4.27122688293	3062.06494141000	0	0	0	0	0	0.01561140362	7.26924228668	584768.25000000000	0	0	0	15.25
147	1784	7565.07177734000	129.72564697300	129.12265014600	2.61935639381	3017.13208008000	0	0	0	0	0	0.91716808081	7.49414634705	589578.00000000000	0	1	0	15.25
148	1784	7398.52587891000	115.37846374500	125.79968261700	2.57397007942	2968.88818359000	0	0	0	1	0	0.52460044622	8.54988861084	586240.56250000000	0	0	0	15.25
149	1784	7263.99853516000	99.03027343750	123.76419067400	2.29668807983	2929.51171875000	0	0	0	1	0	0.66301292181	8.51485633850	586209.75000000000	0	0	0	15.25
150	1784	7136.11523438000	158.52362060500	121.98745727500	2.83950781822	2893.09667969000	0	0	0	1	0	-0.32008668780	8.22263336182	583944.56250000000	0	0	0	15.25
151	1771	8438.63574219000	269.08306884800	144.73727417000	9.65129375458	2743.90966797000	0	0	0	1	0	-4.80147981644	6.44630146027	560880.62500000000	0	1	0	1.75
152	1772	8109.62548828000	201.79583740200	171.15429687500	6.31947469711	3147.17626953000	0	0	0	1	0	-4.24743318558	7.34236621857	567335.06250000000	0	0	0	8.647058824
153	1772	7968.91699219000	236.00028991700	175.02963256800	3.22041726112	3244.70800781000	0	0	0	1	0	-2.15464520454	7.27193069458	579796.68750000000	0	0	0	8.647058824
154	1774	8411.19238281000	152.24649047900	140.12487793000	3.75590538979	3128.97216797000	0	0	0	0	0	2.98640012741	7.85747623444	598172.31250000000	0	0	0	25.5
155	1774	8272.28515625000	162.24917602500	138.37930297900	3.94229817390	3075.43359375000	0	0	0	0	0	3.42482304573	7.25122070313	599727.37500000000	0	0	0	25.5
156	1774	8014.07275391000	122.53114318800	135.82075500500	4.12114095688	3024.27172852000	0	0	0	0	0	1.55781126022	7.51742219925	589787.81250000000	0	1	0	25.5
157	1784	7819.59667969000	166.02870178200	131.99015808100	4.42380619049	2975.38208008000	0	0	0	0	0	2.02768301964	7.78042936325	592259.00000000000	0	0	0	15.25
158	1772	8462.00976563000	252.44114685100	142.34017944300	5.41915130615	2608.76660156000	0	0	0	1	0	-2.23655891418	7.12037801743	575380.00000000000	0	0	0	3.285714286
159	1772	8561.86718750000	245.67434692400	147.38925170900	6.42075586319	2605.74902344000	0	0	0	1	0	-5.28220462799	6.82107305527	561008.75000000000	0	1	0	3.285714286
160	1773	12139.51464840000	140.86523437500	116.44384765600	3.77040958405	2748.85937500000	0	0	0	0	0	-1.99346137047	7.63880538940	574492.43750000000	1	0	0	13
161	1772	7716.56835938000	233.30641174300	167.33364868200	5.61448907852	3163.16748047000	0	0	0	1	0	-0.64462441206	6.94249629974	581620.56250000000	0	0	0	8.647058824
162	1772	7893.15917969000	231.37895202600	170.20246887200	3.94911408424	3260.21997070000	0	0	0	1	0	-3.07257676125	7.62491416931	574517.12500000000	0	0	0	8.647058824
163	1774	7961.11230469000	220.09881591800	148.13899231000	3.87124562263	3163.58715820000	0	0	1	0	0	1.41100621223	6.98504781723	593870.06250000000	0	1	0	25.5
164	1774	7958.87841797000	154.33537292500	148.17723083500	3.00277709961	3104.39575195000	0	0	0	0	0	2.07697105408	7.45840501785	596142.00000000000	0	1	0	25.5
165	1774	8122.50146484000	138.23133850100	145.25666809100	3.14955067635	3047.34399414000	0	0	0	0	0	2.07919406891	7.75416994095	595292.37500000000	0	1	0	25.5
166	1774	8265.98925781000	120.14571380600	142.13705444300	2.90626740456	2992.34838867000	0	0	0	0	0	1.31330978870	7.91780424118	591601.87500000000	0	1	0	25.5
167	1772	8085.52880859000	194.16931152300	137.03816223100	9.08448791504	2510.30859375000	0	0	0	1	0	-3.54393625259	6.84366273880	564837.62500000000	0	0	0	3.285714286
168	1772	7993.05273438000	169.47943115200	137.81959533700	9.02146434784	2507.17260742000	0	0	0	1	0	-3.89691829681	6.65216636658	560868.50000000000	0	0	0	3.285714286
169	1773	12804.11035160000	162.09562683100	125.00785064700	7.33704328537	4286.57910156000	0	0	0	0	0	-4.20817565918	7.65129661560	556303.68750000000	1	0	0	13
170	1773	12636.13183590000	262.33114624000	125.49583435100	7.76525878906	4338.36865234000	0	0	0	0	0	-3.99618411064	7.18530321121	557599.18750000000	1	0	0	13
171	1773	13032.06542970000	214.47705078100	134.88520813000	2.67190456390	3150.06347656000	0	0	0	0	0	1.73394930363	7.47636699677	595239.18750000000	0	1	0	13
172	1773	13109.02832030000	145.74165344200	134.00848388700	4.18509531021	3070.40429688000	0	0	0	0	0	2.60400652885	7.03975725174	594309.50000000000	0	1	0	13
173	1773	12208.22070310000	163.60685730000	116.94638824500	5.19329214096	2680.53369141000	0	0	0	0	0	2.96446943283	7.00733613968	593215.50000000000	1	0	0	13
174	1774	7866.95507813000	218.91398620600	149.39599609400	5.07935571671	3086.07861328000	0	0	1	0	0	2.72986745834	7.29947853088	593683.68750000000	0	0	0	25.5
175	1774	7818.64257813000	154.58001709000	150.99911499000	2.71148014069	3025.37084961000	0	0	0	0	0	1.60852694511	7.77370691299	593746.31250000000	0	1	0	25.5
176	1774	8080.39697266000	127.40948486300	147.80363464400	3.03318834305	2966.79614258000	0	0	0	0	0	1.41317057610	7.89368963242	592455.00000000000	0	0	0	25.5
177	1773	12822.81542970000	251.10690307600	136.12245178200	3.36750698090	3093.85449219000	0	0	0	0	0	1.03682076931	7.95660543442	588595.75000000000	0	0	0	13
178	1773	12879.85937500000	147.06881713900	137.81068420400	3.55954480171	3012.70629883000	0	0	0	0	0	1.74996614456	7.12663459778	593933.50000000000	0	1	0	13
179	1773	12275.41308590000	146.78193664600	120.16915893600	3.95181250572	2614.23535156000	0	0	0	0	0	-1.02380526066	7.06519889832	579724.75000000000	0	1	0	13
180	1815	7590.49023438000	161.53703308100	155.93502807600	5.49228811264	3139.79125977000	0	0	0	0	0	2.70980668068	6.88660478592	595067.87500000000	0	1	0	35.75
181	1784	7606.96533203000	162.52168273900	153.55307006800	5.60378456116	3073.83178711000	0	0	0	0	0	2.62292408943	6.93151187897	594190.18750000000	0	0	0	15.25
182	1784	7625.47998047000	173.26240539600	154.44079589800	2.97146534920	3009.74340820000	0	0	0	0	0	1.39036190510	7.50789833069	593504.31250000000	0	1	0	15.25
183	1784	7815.30273438000	140.24859619100	154.13867187500	3.26996350288	2947.46728516000	0	0	0	1	0	1.59516632557	7.19693613052	593424.18750000000	0	1	0	15.25
184	1771	8771.16406250000	187.13894653300	151.37731933600	3.21701478958	2469.38793945000	0	0	0	0	0	1.48708081245	7.34569025040	593027.25000000000	0	1	0	1.75
185	1774	8959.25292969000	161.59681701700	150.79010009800	3.66882586479	2506.02441406000	0	0	0	0	0	1.23321127892	7.27082729340	591241.37500000000	0	1	0	4.6
186	1773	12374.57910160000	141.07098388700	118.92751312300	4.90760135651	2549.92358398000	0	0	0	0	0	0.03294259682	7.54348659515	583305.81250000000	1	0	0	13
187	1815	7461.32910156000	133.21838378900	161.96342468300	3.51190495491	3137.13427734000	0	0	0	0	0	2.24590325356	7.18565702438	597810.93750000000	0	1	0	35.75
188	1815	7307.91699219000	119.00167083700	159.06327819800	2.90917706490	3068.02954102000	0	0	0	0	0	0.58100700378	7.41532754898	589523.68750000000	0	1	0	35.75
189	1815	7457.79101563000	109.85530853300	155.76594543500	4.24226188660	3000.49267578000	0	0	0	0	0	0.56199759245	7.36551570892	588507.12500000000	0	1	0	35.75
190	1784	7934.14697266000	70.07254028320	152.89657592800	4.55281972885	2870.89770508000	0	0	0	1	0	-3.00814890862	7.38903617859	573999.43750000000	0	1	0	15.25
191	1774	7613.33447266000	143.65513610800	134.77984619100	7.83193445206	2222.72265625000	0	0	0	0	0	3.94605946541	6.47703790665	593812.68750000000	0	0	0	10.5
192	1772	7201.97705078000	171.00309753400	128.19807434100	10.54057121280	2215.00390625000	0	0	0	0	0	0.09781994671	6.49840164185	568255.81250000000	1	0	0	3.285714286
193	1774	8729.95507813000	232.58793640100	149.49540710400	4.18066692352	2377.44433594000	0	0	0	0	0	-2.89191222191	7.36390924454	573366.25000000000	0	1	0	4.6
194	1774	9003.79785156000	127.76175689700	148.80139160200	3.73766517639	2415.47729492000	0	0	0	0	0	-2.02212619781	7.76837348938	578198.81250000000	0	0	0	4.6
195	1794	6789.40478516000	114.43971252400	173.24931335400	2.47918772697	3562.23486328000	0	0	0	1	0	0.60153490305	7.40135717392	592703.87500000000	0	1	0	17.57142857
196	1815	7208.41064453000	83.85485076900	160.32853698700	3.43397426605	3068.40649414000	0	0	0	0	0	-2.60353064537	7.56806993484	576555.50000000000	0	1	0	35.75
197	1815	7463.18164063000	112.62014770500	156.10549926800	8.97754001617	2997.71801758000	0	0	0	0	0	-5.79297256470	6.53325796127	553851.18750000000	0	1	0	35.75
198	1774	7604.46093750000	265.38253784200	139.04615783700	5.89974927902	2124.67236328000	0	0	0	0	0	-2.35050940514	6.49498891830	580631.50000000000	0	1	0	10.5
199	1772	7268.23193359000	85.57719421390	132.13494873000	11.40739917760	2116.59667969000	0	0	0	0	0	-1.87108218670	6.39105224609	572018.50000000000	0	1	0	3.285714286
200	1775	10591.16015630000	119.02229309100	150.41900634800	3.89944648743	1415.11987305000	0	0	0	1	0	-1.73617851734	6.98149108887	579871.37500000000	0	1	0	4.333333333
201	1815	7087.05078125000	181.16990661600	157.59675598100	6.09178256989	3075.26196289000	0	0	0	0	0	-1.63450419903	6.61508417130	576039.43750000000	0	1	0	35.75
202	1815	7191.49121094000	143.04718017600	154.91389465300	7.32343101501	3001.42504883000	0	0	0	0	0	-5.25908374786	6.69849014282	554202.87500000000	0	1	0	35.75
203	1774	6918.71533203000	180.59652710000	172.29284668000	2.92995071411	2691.10351563000	0	0	0	1	0	-0.45560923219	7.98137331009	586966.87500000000	0	0	0	3.75
204	1774	7168.29687500000	61.67581939700	168.96411132800	8.49766826630	2695.39990234000	0	0	0	1	0	-6.62413215637	6.79497051239	553844.62500000000	0	1	0	3.75
205	1815	6925.37988281000	224.71626281700	147.63327026400	9.79195117950	3090.70288086000	0	0	0	0	0	-1.84398078918	6.50435590744	568093.56250000000	1	0	0	35.75
206	1815	6814.53320313000	262.64746093800	153.84446716300	5.10884475708	3002.68212891000	0	0	0	0	0	-0.91333520412	7.20794343948	581253.62500000000	0	0	0	35.75
207	1766	10558.87304690000	183.07202148400	142.19674682600	4.80887556076	2046.31713867000	0	0	0	0	0	4.41550207138	7.20603322983	603295.56250000000	0	0	0	5.571428571
208	1771	9955.44531250000	202.90965271000	135.60903930700	2.87679839134	855.05352783200	0	0	0	0	0	0.95575988293	7.32384967804	589967.00000000000	0	0	0	6.428571429
209	1773	11169.36523440000	236.23583984400	141.37585449200	3.08043789864	3582.23339844000	0	0	0	0	0	-1.52957224846	7.50945377350	581275.06250000000	0	1	0	13
210	1774	7299.63818359000	210.04818725600	170.54980468800	2.78100252151	2734.66772461000	0	0	0	0	0	-1.15591943264	7.37014722824	584499.06250000000	0	1	0	3.75
211	1771	9752.94140625000	210.32237243700	134.32905578600	3.59502673149	845.80767822300	0	0	0	0	0	-3.09405779839	7.73209285736	572765.37500000000	0	0	0	6.428571429
212	1773	11045.38769530000	266.93609619100	139.89025878900	3.02286577225	3549.66308594000	0	0	0	0	0	-0.27804678679	7.87029314041	585555.43750000000	0	0	0	13
213	1773	11226.37304690000	172.30934143100	142.29730224600	4.21211242676	3456.31201172000	0	0	0	0	0	-1.09715259075	7.02368354797	581646.56250000000	0	1	0	13
214	1773	11198.62500000000	167.41024780300	136.90859985400	4.56638860703	3363.27465820000	0	0	0	0	0	1.58682465553	7.59064674377	591702.87500000000	1	0	0	13
215	1772	6294.00537109000	150.02653503400	166.95449829100	5.04578018188	3188.16235352000	0	0	0	0	0	1.20194363594	6.64758205414	592022.68750000000	0	1	0	8.647058824
216	1774	7241.60937500000	292.57174682600	168.16328430200	2.60536766052	2641.44311523000	0	0	0	0	0	-1.40046072006	8.02802944183	583277.06250000000	0	0	0	3.75
217	1774	7213.80615234000	148.16824340800	167.77903747600	3.37741875648	2675.72851563000	0	0	0	0	0	1.78029370308	7.41215753555	596409.93750000000	0	1	0	13.5
218	1815	7250.82470703000	95.81983184810	143.90328979500	14.53660964970	3046.48950195000	0	0	0	0	0	-0.64293998480	6.04305696487	561997.43750000000	0	1	0	35.75
219	1815	6431.58496094000	180.82374572800	137.88284301800	12.18715286250	3051.24707031000	0	0	0	0	0	1.56540095806	6.55338287354	569073.75000000000	0	1	0	35.75
220	1766	9423.30859375000	259.36773681600	156.73683166500	2.00011944771	2818.42187500000	0	0	0	1	0	0.20361205936	7.97387361526	590420.87500000000	0	1	0	5.571428571
221	1766	9482.97460938000	172.45132446300	157.43325805700	3.32535934448	2747.41577148000	0	0	0	1	0	1.94209647179	7.16037607193	597129.06250000000	0	1	0	5.571428571
222	1771	9725.98437500000	201.01879882800	135.00212097200	5.52916574478	848.53747558600	0	0	0	0	0	4.63948965073	7.13341045380	602149.75000000000	0	0	0	6.428571429
223	1771	9832.83593750000	172.73988342300	136.30174255400	2.88015198708	750.41546630900	0	0	0	0	0	1.67026460171	7.72960376740	592294.25000000000	0	0	0	6.428571429
224	1767	10175.43750000000	168.57260131800	145.57366943400	2.73616623878	1127.89306641000	0	0	0	0	0	-1.28211247921	7.87776279449	581158.62500000000	0	0	0	8.222222222
225	1786	10022.48046880000	73.94278717040	143.88198852500	2.60397648811	1217.32885742000	0	0	0	0	0	-1.26387131214	7.45434474945	581362.12500000000	0	1	0	14
226	1773	10856.64550780000	244.44415283200	137.49992370600	4.97101736069	3519.67163086000	0	0	0	0	0	-2.96011471748	7.63379478455	571141.00000000000	0	0	0	13
227	1773	10922.93847660000	108.24597168000	137.01203918500	6.27385330200	3425.50415039000	0	0	0	0	0	-4.90963697433	6.65538930893	562398.75000000000	0	0	0	13
228	1773	10864.18066410000	229.10931396500	135.65159606900	5.42868375778	3331.60498047000	0	0	0	0	0	-3.46349835396	7.39089822769	570400.37500000000	0	0	0	13
229	1773	11082.52539060000	236.64540100100	139.17739868200	5.10680723190	3224.62695313000	0	0	0	0	0	-2.76510810852	7.12782049179	572599.56250000000	0	1	0	13
230	1772	6101.31982422000	167.44386291500	166.48532104500	4.54812288284	3099.15209961000	0	0	0	0	0	-0.58952623606	6.95109462738	584506.18750000000	0	1	0	8.647058824
231	1774	7176.92236328000	251.60670471200	167.14747619600	2.44921565056	2548.60229492000	0	0	0	0	0	0.64303219318	7.97734737396	589769.75000000000	0	0	0	3.75
232	1774	7059.66650391000	206.57516479500	169.09075927700	2.06875562668	2584.11694336000	0	0	0	0	0	-0.18771278858	7.73098897934	588467.43750000000	0	1	0	13.5
233	1815	6385.02783203000	163.01499939000	139.15917968800	11.75308227540	2953.21801758000	0	0	0	0	0	2.72705006599	7.01289796829	577695.37500000000	1	0	0	35.75
234	1815	6429.91015625000	139.36903381300	140.29812622100	8.63322544098	2980.32885742000	0	0	0	0	0	4.19466257095	6.74004983902	595614.56250000000	0	0	0	35.75
235	1771	9604.75976563000	235.96803283700	136.30419921900	4.62815570831	765.69335937500	0	0	0	0	0	-3.60431480408	7.03046607971	570025.75000000000	0	1	0	6.428571429
236	1771	9715.39550781000	197.15115356400	137.22082519500	4.27791547775	669.92938232400	0	0	0	0	0	0.98455977440	7.03180694580	589755.25000000000	0	1	0	6.428571429
237	1772	9861.16308594000	64.02677154540	140.22558593800	3.19366741180	1180.67993164000	0	0	0	0	0	-1.84582269192	7.55202817917	577954.18750000000	0	0	0	5.4
238	1772	9604.90039063000	81.24623870850	136.52742004400	4.01998090744	1273.98986816000	0	0	0	0	0	-2.04880452156	7.44243097305	576526.00000000000	0	1	0	5.4
239	1773	10601.33886720000	226.03903198200	132.83843994100	2.47260594368	3492.08544922000	0	0	0	1	0	-1.58914124966	8.31748962402	579778.50000000000	0	0	0	13
240	1773	10515.71386720000	165.35209655800	130.04589843800	5.89764213562	3397.15478516000	0	0	0	1	0	-2.32723975182	7.14429903030	571727.93750000000	1	0	0	13
241	1773	10525.54589840000	239.91397094700	129.95228576700	3.77042818069	3302.44897461000	0	0	0	0	0	-1.14668583870	8.54256153107	576765.87500000000	1	0	0	13
242	1773	10839.34765630000	261.24108886700	134.91343689000	5.49115991592	3194.49487305000	0	0	0	0	0	-1.17079639435	7.36182260513	577663.81250000000	1	0	0	13
243	1773	11480.14648440000	223.23747253400	145.16474914600	2.34046745300	3006.40844727000	0	0	0	1	0	0.63148295879	7.56955289841	589448.37500000000	0	1	0	13
244	1773	11731.58691410000	201.34890747100	146.17651367200	3.32602858543	2819.56396484000	0	0	0	0	0	1.63276422024	7.30010986328	593670.25000000000	0	1	0	13
245	1773	12131.72363280000	166.09007263200	142.26037597700	6.80479717255	2726.67749023000	0	0	0	0	0	6.30449342728	7.11869764328	609161.00000000000	0	0	0	13
246	1750	3514.55078125000	149.13609314000	80.61788940430	2.85754704475	63.95560455320	0	0	0	0	0	-0.04438852519	8.57634353638	580000.12500000000	0	0	1	46
247	1750	3693.41845703000	167.25469970700	80.98923492430	2.22878813744	153.43753051800	0	0	0	0	0	-0.09701590240	7.42906713486	581155.43750000000	0	0	1	46
248	1772	3888.50610352000	266.66287231400	81.62921142580	2.25063467026	567.82110595700	0	0	0	0	0	-0.31429117918	8.34885311127	580022.37500000000	1	0	0	27.33333333
249	1772	5924.36621094000	155.12144470200	162.11625671400	4.43015480042	2967.86572266000	0	0	0	1	0	-3.74670934677	7.42597150803	572031.12500000000	0	1	0	8.647058824
250	1794	5743.31738281000	200.85038757300	162.50198364300	2.43578529358	2927.52612305000	0	0	0	1	0	-0.61512273550	7.44505929947	588753.93750000000	0	1	0	17.57142857
251	1794	5484.54882813000	105.08486175500	158.84609985400	4.59100770950	2890.12280273000	0	0	0	0	0	1.32142961025	7.03203010559	593681.50000000000	0	1	0	17.57142857
252	1774	7236.04833984000	247.68574523900	165.80804443400	4.80818080902	2423.02026367000	0	0	0	0	0	1.80017733574	7.11217212677	594821.00000000000	0	1	0	3.75
253	1774	7131.03759766000	217.18090820300	169.21180725100	2.42786431313	2456.23168945000	0	0	0	0	0	0.34640914202	7.59477806091	591881.31250000000	0	1	0	13.5
254	1774	6979.83935547000	147.23548889200	169.74876403800	2.19541382790	2493.06372070000	0	0	0	0	0	0.33959865570	7.57526683807	591020.00000000000	0	1	0	13.5
255	1815	6354.44677734000	123.95271301300	151.91625976600	9.51885414124	2828.27270508000	0	0	0	0	0	-0.63118529320	6.32805204391	572950.43750000000	0	1	0	35.75
256	1815	6317.13916016000	163.19813537600	149.17550659200	8.98722457886	2860.32055664000	0	0	0	0	0	5.19601249695	6.61748790741	597018.00000000000	0	1	0	35.75
257	1771	9424.08496094000	278.84384155300	133.94056701700	4.90133523941	701.60046386700	0	0	0	0	0	-1.59406912327	7.53551816940	576953.93750000000	1	0	0	6.428571429
258	1773	10418.57324220000	226.60389709500	129.88800048800	3.35977554321	3467.20825195000	0	0	0	1	0	-1.92891442776	7.81813716888	576521.25000000000	0	0	0	13
259	1773	10297.01464840000	198.56971740700	126.98004150400	5.73229217529	3371.57788086000	0	0	0	0	0	-1.16353964806	8.15802192688	575162.31250000000	1	0	0	13
260	1773	10691.28222660000	232.22935485800	133.47528076200	5.85895109177	3276.13134766000	0	0	0	0	0	3.16586208344	6.89421033859	598410.31250000000	0	1	0	13
261	1773	11186.44824220000	273.87948608400	140.42900085400	3.32787013054	3072.25561523000	0	0	0	1	0	-0.27267110348	7.50424051285	584652.43750000000	0	1	0	13
262	1773	11552.52539060000	88.21543884280	141.64294433600	7.12529420853	2977.47436523000	0	0	0	1	0	-5.85052585602	6.52774858475	557691.00000000000	0	1	0	13
263	1773	11892.82812500000	289.50119018600	145.75936889600	3.71353316307	2788.69067383000	0	0	0	0	0	-1.19295501709	7.67730665207	581549.25000000000	0	1	0	13
264	1773	11875.04492190000	226.00869751000	149.66903686500	2.30194139481	2694.74145508000	0	0	0	0	0	0.90549153090	7.59476804733	591404.75000000000	0	1	0	13
265	1773	12014.08886720000	101.44136047400	147.65600585900	4.65095424652	2601.15209961000	0	0	0	0	0	1.04024624825	7.04029178619	589334.62500000000	0	1	0	13
266	1773	12189.63964840000	100.88990020800	142.49270629900	3.26294183731	2507.92700195000	0	0	0	0	0	0.89726519585	7.55562114716	590043.00000000000	0	0	0	13
267	1750	3587.88476563000	174.47891235400	80.55665588380	4.58398580551	70.41878509520	0	0	0	0	0	0.00337048550	8.29729938507	578412.87500000000	0	0	1	46
268	1750	3802.12036133000	190.26197814900	80.58306121830	2.49918961525	169.00509643600	0	0	0	0	0	-0.39215701819	7.31986093521	580321.81250000000	0	0	1	46
269	1750	3832.63891602000	173.27323913600	80.02954101560	1.57040381432	266.82287597700	0	0	0	0	0	0.01544364169	8.16630172729	581973.75000000000	0	0	1	46
270	1772	3850.07055664000	148.70886230500	80.90833282470	0.65591233969	561.76373291000	0	0	0	0	0	0.04507280514	8.74755668640	582917.25000000000	0	0	0	27.33333333
271	1772	3935.76635742000	215.34834289600	81.56195831300	3.12340164185	637.59185791000	0	0	0	0	0	0.42261597514	8.41322326660	582269.00000000000	1	0	0	27.33333333
272	1794	5819.60644531000	295.07852172900	159.24990844700	3.53205347061	2837.19262695000	0	0	0	0	0	-1.78487110138	7.46847581863	580119.18750000000	0	0	0	17.57142857
273	1767	4486.77050781000	215.08787536600	149.86563110400	11.52014255520	2321.80517578000	0	0	1	0	0	5.15756607056	6.57490968704	591975.18750000000	0	0	0	13
274	1767	5072.72753906000	175.15820312500	155.04307556200	8.59032154083	2295.55151367000	0	0	1	0	0	2.03289175034	6.46386241913	584628.00000000000	0	1	0	13
275	1774	7107.63574219000	300.76211547900	163.74697876000	5.69018936157	2329.81884766000	0	0	0	0	0	-2.91389560699	7.15726089478	573972.18750000000	0	1	0	13.5
276	1774	7282.97705078000	169.73611450200	166.57962036100	6.75441408157	2364.33813477000	0	0	0	0	0	-2.88132739067	6.83806276321	570422.43750000000	0	1	0	13.5
277	1815	6399.12597656000	226.91903686500	139.47062683100	13.25756359100	2704.88110352000	0	0	0	0	0	-0.92331510782	6.45229244232	557428.31250000000	1	0	0	35.75
278	1815	6078.95751953000	131.04029846200	143.87210083000	10.39613914490	2734.66772461000	0	0	0	0	0	-6.48511457443	6.52023220062	546237.75000000000	0	1	0	35.75
279	1774	7345.37988281000	217.19265747100	130.39506530800	6.75419044495	1743.95300293000	0	0	0	0	0	-1.51431250572	7.09981822968	575036.12500000000	1	0	0	10.5
280	1774	7609.29541016000	218.36320495600	135.87605285600	3.01166009903	1687.62365723000	0	0	0	0	0	2.18193364143	7.54486942291	595268.12500000000	0	0	0	10.5
281	1774	7453.63964844000	136.07649231000	135.45188903800	3.77758646011	1635.49951172000	0	0	0	0	0	2.43106079102	7.49297142029	593686.31250000000	0	0	0	10.5
282	1773	10497.52734380000	70.53738403320	130.85585022000	8.26433086395	3533.52954102000	0	0	0	0	0	-2.44792175293	7.05100870132	570306.06250000000	0	1	0	13
283	1773	10125.42968750000	179.99781799300	125.32283783000	4.83617496490	3444.84716797000	0	0	0	0	0	-2.84061694145	6.97269105911	570386.93750000000	1	0	0	13
284	1773	11215.40429690000	236.47000122100	137.44329834000	6.22553348541	3046.99951172000	0	0	0	1	0	-4.72274303436	6.90883159637	561744.37500000000	0	1	0	13
285	1773	11378.58007810000	171.71958923300	133.50405883800	7.58607101440	2951.40625000000	0	0	0	1	0	-1.09243214130	7.09954690933	575197.56250000000	1	0	0	13
286	1773	11856.41015630000	272.46319580100	148.56515502900	2.43258261681	2665.91308594000	0	0	0	0	0	-1.12698280811	7.77906942368	582771.87500000000	0	1	0	13
287	1773	11920.54589840000	96.49653625490	147.17732238800	4.12576770782	2571.27368164000	0	0	0	0	0	-0.10397057980	7.53681278229	585860.18750000000	0	1	0	13
288	1773	12001.05468750000	161.17398071300	143.02760314900	1.71210777760	2476.92675781000	0	0	0	0	0	1.08283519745	8.53999614716	591868.87500000000	1	0	0	13
289	1773	12052.47265630000	145.03865051300	143.04156494100	2.31617355347	2382.94042969000	0	0	0	0	0	0.86550843716	7.56710052490	590216.06250000000	0	1	0	13
290	1750	3670.00366211000	150.14776611300	81.34750366210	4.85473346710	70.41878509520	0	0	0	0	0	1.03057658672	7.85019826889	583084.62500000000	0	0	1	46
291	1750	3780.04467773000	219.63044738800	79.63265228270	1.49817681313	169.00509643600	0	0	0	0	0	-0.45098298788	8.52476978302	580368.81250000000	0	0	1	46
292	1750	3827.73120117000	169.27078247100	79.82962799070	1.41097676754	267.59136962900	0	0	0	0	1	-0.09852243215	7.88760995865	582309.93750000000	0	0	1	46
293	1750	3797.22949219000	194.29707336400	79.40185546880	0.68948096037	363.61618042000	0	0	0	0	0	0.17331157625	9.66983985901	583451.25000000000	0	0	1	46
294	1772	3830.75073242000	188.05790710400	80.08615875240	1.98899781704	587.73455810500	0	0	0	0	0	-0.77783757448	7.98131227493	578856.75000000000	0	0	1	27.33333333
295	1772	4022.95141602000	245.40948486300	82.75935363770	6.29904747009	667.38385009800	0	0	0	0	0	0.81248271465	7.84754085541	580641.62500000000	1	0	1	27.33333333
296	1767	4267.15478516000	297.30914306600	148.94348144500	12.10066318510	2227.50561523000	0	0	1	0	0	-5.46235179901	6.35547351837	549878.81250000000	0	1	0	13
297	1767	5031.33349609000	168.60195922900	156.92503356900	8.95727443695	2200.12548828000	0	0	1	0	0	0.32901269198	6.42151260376	580795.81250000000	0	1	0	13
298	1815	5899.12988281000	176.04191589400	145.59280395500	3.38410210609	2582.97143555000	0	0	0	0	0	2.89288187027	7.70896911621	597964.56250000000	0	0	0	35.75
299	1815	5892.60205078000	144.15736389200	145.56611633300	6.63062620163	2610.59082031000	0	0	0	0	0	2.10359930992	7.16145181656	587340.43750000000	0	1	0	35.75
300	1815	6361.02001953000	146.12467956500	139.68756103500	7.69253635406	2641.44311523000	0	0	0	0	0	3.25545692444	7.45934200287	591420.68750000000	1	0	0	35.75
301	1794	6754.20166016000	285.66900634800	121.32529449500	6.57854366302	1727.92602539000	0	0	0	0	0	-1.79659187794	6.86197710037	570754.18750000000	1	0	0	20.6
302	1794	7363.97070313000	260.57525634800	131.41264343300	8.51511669159	1665.40063477000	0	0	0	0	0	0.92400085926	6.30672979355	582296.25000000000	0	0	0	20.6
303	1767	10115.53027340000	108.25902557400	140.87319946300	4.19956684113	994.44775390600	0	0	0	0	0	0.48305585980	7.31392478943	586442.68750000000	0	1	0	8.222222222
304	1773	10006.41210940000	98.90497589110	124.98110199000	9.58394050598	3460.96215820000	0	0	0	0	0	-3.96265220642	6.56797647476	560401.68750000000	0	0	0	13
305	1773	9838.78417969000	166.58485412600	121.05968475300	4.63269615173	3423.99926758000	0	0	0	0	0	-2.57772970200	6.99237155914	571645.06250000000	1	0	0	13
306	1773	11697.55273440000	218.06799316400	149.01835632300	2.15613675117	2640.61499023000	0	0	0	0	0	1.61899638176	7.91372251511	594225.62500000000	0	0	0	13
307	1773	11816.74804690000	121.39217376700	147.42366027800	3.78591036797	2545.03271484000	0	0	0	0	0	1.08905649185	7.77534866333	590778.56250000000	0	0	0	13
308	1773	11861.45898440000	108.32408905000	143.93666076700	1.97363853455	2449.67700195000	0	0	0	0	0	0.08332136273	8.16965675354	586820.81250000000	0	0	0	13
309	1773	11949.40917970000	130.47413635300	141.96733093300	3.64942598343	2354.60034180000	0	0	0	0	0	-0.20917695761	7.95781612396	584694.68750000000	0	0	0	13
310	1773	11831.20410160000	94.35225677490	136.95349121100	7.21280050278	2259.80981445000	0	0	0	0	0	-2.43614673615	6.66698980331	570040.62500000000	1	0	0	13
311	1750	3659.55444336000	143.69950866700	82.44386291500	2.82852053642	69.42232513430	0	0	0	0	0	-0.04454510659	7.47255659103	582045.50000000000	0	1	1	46
312	1750	3759.34838867000	158.59252929700	79.85410308840	1.56238603592	159.52078247100	0	0	0	0	0	0.39482524991	8.45580577850	584118.37500000000	0	0	1	46
313	1750	3767.93969727000	164.32110595700	79.48797607420	0.74726331234	238.19168090800	0	0	0	0	1	-0.23116810620	9.02477836609	581916.62500000000	0	0	1	46
314	1750	3766.63427734000	181.44894409200	79.40306091310	0.61947864294	309.04742431600	0	0	0	0	1	-0.16195464134	9.23819446564	582104.00000000000	0	0	1	46
315	1750	3782.64794922000	247.35568237300	79.53415679930	1.15727162361	378.69473266600	0	0	0	0	0	-0.03119788133	9.09448623657	582562.00000000000	0	0	1	46
316	1772	3774.14794922000	238.34245300300	79.33351135250	0.29087853432	448.36279296900	0	0	0	0	0	0.13828253746	10.97090625760	583185.18750000000	0	0	1	27.33333333
317	1772	3784.94970703000	196.01737976100	79.57102966310	0.88353580236	518.04577636700	0	0	0	0	0	0.01177291013	9.59198570251	582264.06250000000	1	0	1	27.33333333
318	1772	4041.92089844000	263.54791259800	83.85900115970	5.60768699646	598.60101318400	0	0	0	0	0	0.28351461887	7.60621881485	580281.81250000000	1	0	1	27.33333333
319	1767	4917.11962891000	167.61996460000	158.31773376500	7.93333101273	2104.97607422000	0	0	1	0	0	0.43907296658	6.35221290588	582963.75000000000	0	1	0	13
320	1786	5795.59814453000	113.87919616700	159.23504638700	10.15091800690	2004.15332031000	0	0	0	0	0	3.85027813911	6.38714981079	594298.75000000000	0	0	0	14.28571429
321	1815	5827.55175781000	141.46263122600	151.43135070800	3.38759827614	2463.08251953000	0	0	0	0	0	1.70142626762	7.92195129395	593832.18750000000	0	0	0	35.75
322	1815	5708.26074219000	148.55386352500	149.47473144500	2.69151663780	2487.95336914000	0	0	0	0	0	1.15386450291	7.72478532791	591529.50000000000	0	0	0	35.75
323	1815	5920.14062500000	151.47396850600	149.05335998500	4.84241628647	2516.61328125000	0	0	0	0	0	3.47026443481	7.30763339996	599975.75000000000	0	1	0	35.75
324	1794	6787.75878906000	171.20715332000	121.81028747600	4.20573234558	1804.95959473000	0	0	0	0	0	3.28457403183	7.21449041367	597163.06250000000	0	0	0	20.6
325	1794	6511.34667969000	177.96957397500	117.57322692900	2.32642793655	1654.38696289000	0	0	0	0	0	-0.98793369532	8.22699546814	579177.06250000000	1	0	0	20.6
326	1774	6994.38134766000	135.50558471700	129.50439453100	4.14990854263	1324.37255859000	0	0	0	0	0	2.43240141869	7.59597635269	595153.81250000000	0	0	0	7.4
327	1764	7416.95117188000	85.55496978760	135.89202880900	4.23058557510	1642.50561523000	0	0	0	0	0	-0.43868339062	6.92900896072	583744.93750000000	0	1	0	7.428571429
328	1767	7770.32714844000	274.91711425800	107.44082641600	3.64577484131	310.27090454100	1	0	0	0	0	-0.62565392256	8.33393096924	580107.87500000000	1	0	0	8.222222222
329	1767	8202.87011719000	275.36135864300	114.88180542000	3.91078519821	403.83822631800	1	0	0	0	0	-0.74776059389	7.34827280045	580331.31250000000	0	1	0	8.222222222
330	1767	10151.22265630000	114.26876831100	140.25155639600	6.02801799774	963.75183105500	0	0	0	0	0	-2.98141360283	6.67285299301	572046.68750000000	0	1	0	8.222222222
331	1786	9555.14453125000	151.49398803700	118.18314361600	6.41681575775	3367.48120117000	0	0	0	0	0	-2.02979397774	7.12294864655	573397.18750000000	1	0	0	17.57142857
332	1773	11469.70214840000	259.82138061500	150.00051879900	2.45012450218	2715.19921875000	0	0	0	0	0	0.15952442586	7.33462905884	588281.00000000000	0	1	0	13
333	1773	11571.09570310000	142.92694091800	151.06658935500	1.90888452530	2618.61962891000	0	0	0	1	0	0.01080620848	7.66334390640	587805.25000000000	0	1	0	13
334	1773	11700.34179690000	74.17040252690	148.93174743700	3.15959310532	2522.20288086000	0	0	0	1	0	-0.78558361530	7.38611793518	583743.12500000000	0	1	0	13
335	1773	11698.22363280000	153.99671936000	145.60568237300	3.10759162903	2425.95190430000	0	0	0	0	0	1.51164400578	7.77407741547	593424.12500000000	0	0	0	13
336	1773	11703.59667970000	177.25907897900	146.06481933600	3.69298839569	2329.90600586000	0	0	0	0	0	3.41741132736	7.48904705048	600156.62500000000	0	1	0	13
337	1750	3401.38793945000	175.68473815900	81.30129241940	2.48767399788	32.79546356200	0	0	0	0	0	0.29915493727	8.36536312103	581927.25000000000	0	0	1	46
338	1750	3636.46923828000	136.78974914600	81.66119384770	2.12221670151	36.48445129390	0	0	0	0	0	-0.93802469969	7.89926290512	578279.25000000000	0	0	1	46
339	1750	3712.76000977000	130.88825988800	80.15612792970	1.38000977039	100.76101684600	0	0	0	0	1	0.23519192636	8.26775550842	583608.68750000000	0	0	1	46
340	1750	3725.01733398000	190.89324951200	79.81144714360	1.07564115524	169.88523864700	0	0	0	0	1	0.45985558629	8.97991943359	584564.18750000000	0	0	1	46
341	1750	3727.54272461000	144.86749267600	79.72955322270	0.91638231278	239.38005065900	0	0	0	0	1	0.55399227142	9.21043777466	585076.18750000000	0	0	1	46
342	1750	3754.26757813000	137.92907714800	79.22458648680	0.16480760276	309.04742431600	0	0	0	0	1	-0.01595747657	10.72764587400	582752.50000000000	0	0	1	46
343	1750	3763.14379883000	242.06169128400	79.28900909420	0.26644617319	378.72366333000	0	0	0	0	1	-0.20647057891	10.74970436100	581954.56250000000	0	0	1	46
344	1750	3771.21533203000	226.56388855000	79.35968017580	0.36117777228	448.93875122100	0	0	0	0	0	-0.15824331343	10.36101245880	581714.93750000000	1	0	1	46
345	1772	4082.07275391000	250.85174560500	84.47277069090	6.24277162552	536.00683593800	0	0	0	0	0	0.75412136316	7.50406455994	581655.93750000000	1	0	1	27.33333333
346	1772	7369.94921875000	219.97555542000	171.32505798300	2.25540304184	2738.70849609000	0	0	0	0	0	-0.55409985781	7.57893753052	586685.87500000000	0	1	0	8.647058824
347	1772	7524.08886719000	124.12942504900	168.22793579100	6.40476369858	2808.81811523000	0	0	0	0	0	-1.23518908024	7.00385427475	576920.12500000000	0	0	0	8.647058824
348	1815	5642.75488281000	162.46649169900	151.81341552700	2.80102205276	2367.37036133000	0	0	0	0	0	-0.98454278708	7.83459234238	582040.93750000000	0	0	0	35.75
349	1815	5826.65380859000	206.51766967800	154.13769531300	6.14195108414	2393.23828125000	0	0	0	0	0	3.49635958672	7.07590389252	596202.87500000000	0	1	0	35.75
350	1794	7050.74804688000	144.42732238800	126.85516357400	3.33137392998	1740.41284180000	0	0	0	0	0	2.36732149124	7.39092636108	594683.81250000000	0	1	0	20.6
351	1794	6764.16601563000	129.87690734900	122.41030120800	4.57302093506	1655.36584473000	0	0	0	0	0	2.81451821327	7.11153173447	594974.75000000000	0	0	0	20.6
352	1774	7259.30468750000	138.26333618200	134.42727661100	4.52322292328	1234.88989258000	0	0	0	0	0	3.01717185974	7.37867307663	597511.18750000000	0	0	0	7.4
353	1773	7103.52734375000	42.03779220580	129.99960327100	5.75618886948	1564.18493652000	0	0	0	0	0	-4.55645465851	7.34920692444	563917.50000000000	0	0	0	5.25
354	1767	7740.22851563000	272.88201904300	107.27402496300	3.26623487473	274.99691772500	1	0	0	0	0	-0.02275678515	7.50250911713	583107.00000000000	1	0	0	8.222222222
355	1767	8032.73632813000	259.63418579100	112.27471160900	3.18415141106	360.44860839800	1	0	0	0	0	-1.05253875256	7.50736284256	579199.12500000000	0	0	0	8.222222222
356	1773	11291.31445310000	294.43621826200	147.50865173300	3.04039907455	2697.58203125000	0	0	0	0	0	-2.36187911034	7.54440975189	576692.25000000000	0	1	0	13
357	1773	11588.35839840000	62.82565307620	147.05245971700	4.41262674332	2600.34887695000	0	0	0	0	0	-3.89606428146	7.36209917068	569233.68750000000	0	1	0	13
358	1773	11617.69824220000	194.77008056600	146.13357543900	2.90672421455	2503.22705078000	0	0	0	0	0	-1.09309160709	7.86170625687	583125.75000000000	0	0	0	13
359	1773	11457.03027340000	200.38862609900	148.36917114300	2.76510143280	2406.21826172000	0	0	0	0	0	0.53281944990	7.31817531586	589604.75000000000	0	1	0	13
360	1750	3443.09350586000	178.10398864700	81.76097106930	3.57331109047	81.15398406980	0	0	0	0	0	0.30280119181	7.67894411087	581382.75000000000	0	0	1	46
361	1750	3649.07250977000	156.60859680200	80.41774749760	1.06883800030	45.11637115480	0	0	0	0	0	-0.24362666905	9.38186168671	581984.37500000000	0	0	1	46
362	1750	3679.38598633000	143.92208862300	80.64592742920	0.67389154434	36.48445129390	0	0	0	0	1	0.15686430037	8.88534259796	583599.43750000000	0	0	1	46
363	1750	3688.46386719000	168.17993164100	80.26508331300	0.49486893416	100.66120910600	0	0	0	0	1	0.12531757355	9.42681694031	583474.31250000000	0	0	1	46
364	1750	3685.39599609000	190.62734985400	80.42372131350	0.39589974284	169.88523864700	0	0	0	0	1	0.14503388107	9.44491291046	583617.68750000000	0	0	1	46
365	1750	3737.17309570000	118.07916259800	79.66850280760	0.84752696753	239.43251037600	0	0	0	0	1	0.32809442282	9.45309925079	584047.81250000000	0	0	1	46
366	1750	3765.22387695000	168.21704101600	79.25541687010	0.24878883362	309.92779541000	0	0	0	0	1	0.08350648731	10.08298397060	583032.56250000000	0	0	1	46
367	1750	3770.57202148000	228.33714294400	79.30211639400	0.55129331350	387.69869995100	0	0	0	0	0	0.20183278620	11.24246501920	582934.12500000000	1	0	1	46
368	1750	4283.32128906000	237.48469543500	87.61698913570	9.92151641846	474.49594116200	0	0	1	0	0	1.86103081703	6.42999649048	579759.00000000000	0	0	1	46
369	1772	4895.50634766000	228.92971801800	98.32257843020	3.68552064896	513.20758056600	0	0	1	0	0	1.90119671822	7.50576877594	590769.25000000000	0	1	0	27.33333333
370	1772	5169.49511719000	263.77246093800	102.73634338400	4.02715110779	548.72131347700	0	0	1	0	0	0.50248670578	7.59870243073	584420.62500000000	0	1	0	27.33333333
371	1772	5982.18212891000	243.12252807600	116.00242614700	4.85196065903	638.44677734400	0	0	1	0	0	1.72762966156	6.81818485260	590193.68750000000	0	1	0	27.33333333
372	1794	7374.07421875000	217.54148864700	132.56903076200	9.01978302002	966.09826660200	0	0	0	0	0	5.10780668259	6.57213973999	601480.31250000000	0	1	0	19
373	1772	7398.93261719000	232.10012817400	171.56834411600	2.14627647400	2819.09082031000	0	0	0	0	0	1.00129163265	8.01110076904	592835.25000000000	0	0	0	8.647058824
374	1772	7370.41894531000	159.40574646000	171.38636779800	3.36979603767	2888.13208008000	0	0	0	0	0	2.56317830086	7.59276390076	599202.43750000000	0	0	0	8.647058824
375	1815	5602.74902344000	101.03231811500	151.58772277800	3.42294383049	2235.00732422000	0	0	0	0	0	-1.96135342121	7.70691108704	579042.56250000000	0	0	0	35.75
376	1815	5634.71582031000	203.82086181600	150.63093566900	3.73307538033	2258.28125000000	0	0	0	0	0	-1.44320106506	7.49489259720	579595.62500000000	0	0	0	35.75
377	1774	7274.75244141000	141.70254516600	135.45806884800	3.88060164452	1091.55944824000	0	0	0	0	0	1.18977260590	7.20829391479	590232.25000000000	0	1	0	7.4
378	1774	6981.23681641000	112.83611297600	131.44403076200	6.62405204773	1051.57690430000	0	0	0	0	0	2.31980848312	6.67734336853	591502.31250000000	0	1	0	7.4
379	1764	8036.82324219000	116.57174682600	110.24180603000	6.50614070892	33.37395858760	0	0	1	0	0	1.99474990368	7.19294548035	588049.37500000000	1	0	0	12.2
380	1786	10985.58886720000	218.14830017100	140.67527771000	2.84625792503	2877.46704102000	0	0	0	0	0	0.66114437580	7.40122222900	588842.06250000000	0	1	0	17.57142857
381	1786	11051.54687500000	138.88676452600	141.50305175800	3.67689061165	2779.53466797000	0	0	0	0	0	-2.64929819107	7.30998563766	572527.50000000000	0	1	0	17.57142857
382	1773	11506.69921880000	247.52755737300	142.15049743700	3.90022993088	2486.05249023000	0	0	0	0	0	-3.51180338860	7.61510753632	570755.00000000000	0	0	0	13
383	1773	11288.60156250000	244.65972900400	145.00840759300	3.86219501495	2388.34765625000	0	0	0	0	0	-3.09107422829	7.44859552383	574456.43750000000	0	1	0	13
384	1750	3526.81347656000	141.63069152800	82.40247344970	3.15151333809	135.86555481000	0	0	0	0	0	0.12928786874	7.60299491882	582787.68750000000	0	1	1	46
385	1750	3642.02758789000	176.86262512200	80.50098419190	1.09992349148	120.41078949000	0	0	0	0	0	0.16851437092	9.22505950928	583494.43750000000	0	0	1	46
386	1750	3651.44433594000	138.49237060500	80.98217773440	0.59406793118	52.14100265500	0	0	0	0	1	0.21762442589	9.04201602936	583953.56250000000	0	0	1	46
387	1750	3660.89453125000	153.33628845200	80.51020050050	0.49372711778	33.37395858760	0	0	0	0	1	0.11057493836	9.03700447083	583405.43750000000	0	0	1	46
388	1750	3684.94384766000	164.86508178700	80.48132324220	0.71132415533	90.77818298340	0	0	0	0	1	-0.18485392630	8.69602108002	582034.68750000000	0	0	1	46
389	1750	3743.61572266000	140.52348327600	79.80351257320	1.11354863644	163.33915710400	0	0	0	0	1	0.01720829122	8.34396457672	582690.37500000000	0	0	1	46
390	1750	3782.03833008000	167.94422912600	79.63153076170	0.89572775364	243.82392883300	0	0	0	0	1	0.26081308723	8.28873348236	583650.00000000000	0	0	1	46
391	1750	3867.88598633000	193.86680603000	80.55378723140	4.52204895020	318.75891113300	0	0	0	0	0	0.58772003651	8.12960910797	581715.62500000000	1	0	1	46
392	1750	4153.48730469000	237.39941406300	83.44178771970	8.30673313141	380.65692138700	0	0	1	0	0	-4.39833021164	7.14023065567	554522.93750000000	1	0	1	46
393	1750	4831.13916016000	291.32824707000	96.91566467290	7.85688877106	406.22741699200	0	0	1	0	0	-3.12763595581	7.05517578125	565415.81250000000	0	1	0	46
394	1772	5048.91748047000	180.42402648900	100.68479919400	2.93411970139	447.53897094700	0	0	1	0	0	-2.25261592865	7.75402164459	572711.00000000000	0	1	0	27.33333333
395	1773	5263.38281250000	212.24345397900	158.32414245600	3.00780773163	1756.72888184000	0	0	0	0	0	1.31417071819	7.40817117691	592646.06250000000	0	1	0	12.7
396	1773	5470.41455078000	116.44651031500	156.46176147500	2.94501423836	1786.23779297000	0	0	0	0	0	0.29722136259	8.04980659485	586843.25000000000	0	0	0	12.7
397	1815	5609.71923828000	143.01713562000	152.40164184600	4.50676631927	2119.02880859000	0	0	0	0	0	-2.16852474213	7.26195907593	577095.43750000000	0	1	0	35.75
398	1815	5445.75146484000	145.44931030300	147.84321594200	2.94110918045	2138.81542969000	0	0	0	0	0	-1.97796618938	7.80367851257	578148.18750000000	0	0	0	35.75
399	1772	9523.71875000000	201.70988464400	133.74716186500	2.19684815407	986.64111328100	0	0	0	0	0	-0.74857729673	7.54552984238	584249.56250000000	0	1	0	5.4
400	1772	9443.46289063000	141.17050170900	133.25848388700	3.23749542236	1083.79040527000	0	0	0	0	0	1.37833249569	7.33081102371	592962.68750000000	0	1	0	5.4
401	1786	10788.37402340000	203.45626831100	138.52857971200	2.64561772346	2867.96215820000	0	0	0	0	0	-1.30974531174	7.93171358109	580112.68750000000	0	0	0	17.57142857
402	1786	11083.17382810000	125.84360504200	133.75605773900	8.79158496857	2769.69433594000	0	0	0	0	0	-3.41164517403	6.86249208450	560254.43750000000	1	0	0	17.57142857
403	1750	3279.06201172000	120.00524902300	80.22214508060	2.28935480118	130.23786926300	0	0	0	0	0	0.44624942541	9.45326232910	581871.68750000000	1	0	1	46
404	1750	3529.96923828000	132.79855346700	82.33802032470	2.12556099892	199.62031555200	0	0	0	0	0	0.24482740462	7.69178009033	583596.81250000000	0	0	1	46
405	1750	3584.47338867000	188.74734497100	81.50881195070	1.31085515022	189.76000976600	0	0	0	0	0	0.85727685690	8.49871540070	586485.37500000000	0	0	1	46
406	1750	3599.10888672000	134.39573669400	81.63872528080	1.01979207993	120.25746917700	0	0	0	0	0	0.30053547025	8.31968402863	584250.12500000000	0	0	1	46
407	1750	3642.07714844000	149.34086608900	80.61666870120	0.54778367281	50.61460113530	0	0	0	0	1	0.04817472398	9.15425395966	583056.25000000000	0	0	1	46
408	1750	3675.27099609000	146.82127380400	80.22731781010	0.87513738871	31.49909019470	0	0	0	0	1	0.08512595296	8.73192882538	583227.75000000000	0	0	1	46
409	1750	3695.47827148000	187.31045532200	80.23136138920	0.76989775896	109.22315979000	0	0	0	0	1	0.32689663768	8.68312931061	584272.31250000000	0	0	1	46
410	1750	3741.85913086000	180.84622192400	80.07624816890	1.80939960480	179.88233947800	0	0	0	0	1	0.71342903376	7.96303606033	583923.56250000000	0	0	1	46
411	1750	3938.35986328000	154.22192382800	80.97921752930	4.91366434097	248.84974670400	0	0	0	0	0	-0.13292722404	6.99735355377	575777.25000000000	0	0	1	46
412	1773	5426.51708984000	93.41522216800	157.50247192400	3.88576412201	1693.27539063000	0	0	0	0	0	0.20205879211	7.50600957870	588091.56250000000	0	0	0	12.7
413	1773	5380.21142578000	135.04966735800	152.91014099100	3.53950548172	1729.26660156000	0	0	0	0	0	-0.42317536473	7.83001708984	583044.68750000000	1	0	0	12.7
414	1815	5420.95556641000	259.43640136700	148.62948608400	4.35056066513	2004.00537109000	0	0	0	0	0	-3.51072740555	7.07367706299	571434.56250000000	0	1	0	35.75
415	1815	5293.34082031000	149.90786743200	146.33593750000	4.11596107483	2022.13537598000	0	0	0	0	0	-3.00274896622	7.54137945175	572766.12500000000	0	0	0	35.75
416	1815	5474.15380859000	129.16641235400	144.77697753900	3.25990056992	2042.86328125000	0	0	0	0	0	-1.78706145287	7.43266153336	578874.50000000000	0	0	0	35.75
417	1773	12028.68359380000	162.88766479500	153.36306762700	6.73547840118	2370.30102539000	0	0	0	1	0	1.21120190620	6.58179712296	586016.12500000000	0	1	0	4
418	1773	11407.89062500000	112.70422363300	136.01625061000	11.07344055180	2441.04052734000	0	0	0	0	0	1.64711630344	7.09660482407	578114.87500000000	1	0	0	4
419	1773	10628.17773440000	173.47753906300	132.49050903300	5.37833976746	2587.92724609000	0	0	1	0	0	4.68640375137	7.46762084961	602408.50000000000	0	0	0	4
420	1773	10151.39062500000	143.70539856000	128.77702331500	8.53588008881	2663.84130859000	0	0	1	0	0	3.10005879402	6.71497964859	587776.56250000000	1	0	0	5
421	1786	10669.16308590000	252.49118042000	137.34881591800	1.81249725819	2861.98437500000	0	0	0	0	0	-0.94281721115	7.95937156677	583215.31250000000	0	1	0	17.57142857
422	1786	10951.60058590000	111.36026763900	134.59994506800	7.34423398972	2763.50439453000	0	0	0	0	0	0.88742071390	6.41995859146	585611.62500000000	0	1	0	17.57142857
423	1750	3326.52587891000	219.81671142600	81.08504486080	2.51248693466	199.68692016600	0	0	0	0	0	0.47318813205	9.02047729492	582696.62500000000	1	0	1	46
424	1750	3474.92919922000	124.48445129400	82.48706817630	1.20958483219	269.26251220700	0	0	0	0	1	-0.32080611587	8.14400768280	581744.25000000000	0	0	1	46
425	1750	3531.58056641000	146.49920654300	82.20616912840	0.77239847183	258.74005127000	0	0	0	0	1	-0.11554398388	8.79680156708	582784.81250000000	0	0	1	46
426	1750	3563.81762695000	101.77722168000	81.71672821040	0.70901858807	182.31935119600	0	0	0	0	1	-0.03729555011	8.89145660400	582992.37500000000	0	0	1	46
427	1750	3625.66455078000	118.54425811800	80.70441436770	0.70865345001	102.56410217300	0	0	0	0	1	0.14597953856	8.78795814514	583505.37500000000	0	0	1	46
428	1750	3644.89770508000	208.82713317900	80.44472503660	0.44306606054	36.48445129390	0	0	0	0	1	0.15952174366	9.33690071106	583652.18750000000	0	0	1	46
429	1750	3678.22729492000	132.34083557100	80.37694549560	0.88842034340	45.11637115480	0	0	0	0	1	-0.23490372300	8.78358936310	581852.50000000000	0	0	1	46
430	1750	3863.11059570000	151.32070922900	81.18609619140	5.60662364960	110.54423522900	0	0	0	0	0	0.34152594209	6.70220422745	580487.31250000000	0	0	1	46
431	1750	4526.20751953000	234.72642517100	90.96777343750	8.41998863220	329.71600341800	0	0	1	0	0	3.47027277946	6.88188409805	590242.06250000000	0	0	0	46
432	1750	4702.22167969000	210.88093566900	94.04798889160	8.75314331055	398.59951782200	0	0	1	0	0	7.00630712509	7.02008676529	599557.06250000000	1	0	0	46
433	1773	5282.06298828000	95.70046997070	158.56124877900	3.26565861702	1600.95202637000	0	0	0	0	0	0.47680383921	7.26753425598	590397.62500000000	0	1	0	12.7
434	1773	5174.99218750000	115.45886230500	153.84330749500	2.58038091660	1638.96862793000	0	0	0	0	0	0.76479178667	8.18270301819	590429.50000000000	0	0	0	12.7
435	1773	5365.76416016000	117.31096649200	149.94187927200	4.24514245987	1682.13989258000	0	0	0	0	0	1.37575864792	7.65022182465	591046.75000000000	0	0	0	12.7
436	1773	5258.09179688000	294.91287231400	140.72039794900	6.17621612549	1894.91540527000	0	0	0	0	0	-4.23805379868	6.94550848007	564426.25000000000	0	0	0	12.7
437	1773	5115.36181641000	219.95298767100	143.15818786600	3.22503376007	1906.35791016000	0	0	0	0	0	-2.56962180138	7.63362264633	575457.93750000000	0	0	0	12.7
438	1773	5305.92578125000	179.51962280300	143.30975341800	3.36358761787	1925.40515137000	0	0	0	0	0	-2.03292179108	7.25866460800	576870.25000000000	0	1	0	12.7
439	1815	5341.21972656000	273.25381469700	148.53060913100	3.17088818550	2319.84667969000	0	0	0	1	0	-0.61512178183	8.20702362061	583287.06250000000	0	0	0	35.75
440	1774	10810.23632810000	138.52830505400	135.51808166500	8.34628105164	1712.74780273000	0	0	0	0	0	-1.30038380623	7.04775953293	573132.31250000000	1	0	0	2
441	1774	10972.54785160000	204.29394531300	139.00251770000	6.10426807404	1765.73852539000	0	0	0	1	0	4.03657817841	7.17706203461	598768.87500000000	1	0	0	0.333333333
442	1774	10871.96289060000	210.52415466300	142.48385620100	5.60659933090	1822.70019531000	0	0	0	1	0	4.46174335480	7.59469461441	602027.43750000000	1	0	0	0.333333333
443	1774	10593.65234380000	251.12464904800	147.21507263200	2.73718523979	1882.94445801000	0	0	0	1	0	0.86318475008	7.60622739792	589457.37500000000	0	1	0	0.333333333
444	1773	12475.63769530000	256.88690185500	144.12004089400	10.68992042540	2220.86889648000	0	0	0	0	0	-5.70072221756	6.30740833282	548156.31250000000	1	0	0	4
445	1773	12039.47460940000	243.76367187500	149.56324768100	8.04112434387	2301.68261719000	0	0	0	0	0	-6.04667139053	6.39710235596	559480.62500000000	0	1	0	4
446	1773	11717.34960940000	161.66390991200	144.49256897000	10.48662281040	2374.38378906000	0	0	0	0	0	5.98679685593	6.70621919632	601845.93750000000	0	0	0	4
447	1773	10823.21582030000	150.25869751000	139.55224609400	4.88012361526	2525.14599609000	0	0	1	0	0	3.83315563202	7.77402210236	599866.06250000000	0	1	0	4
448	1773	10474.81347660000	157.82402038600	135.01330566400	6.01878833771	2602.88745117000	0	0	1	0	0	3.56413388252	7.07474517822	597629.75000000000	0	0	0	4
449	1773	10288.09960940000	189.20753479000	135.16159057600	4.44711112976	2669.94433594000	0	0	0	0	0	2.78391122818	6.86350154877	597573.00000000000	0	1	0	5
450	1786	10579.77929690000	209.45053100600	135.89994812000	2.93150401115	2957.81250000000	0	0	0	0	0	1.28013706207	7.75581502914	591072.50000000000	0	0	0	17.57142857
451	1786	10807.80859380000	99.18969726560	133.78372192400	5.17757511139	2859.23388672000	0	0	0	0	0	-1.91815519333	7.50077247620	575195.06250000000	0	0	0	17.57142857
452	1786	10943.77636720000	120.42411041300	129.76927185100	7.43893241882	2760.65600586000	0	0	0	0	0	-0.89637601376	7.01142406464	575256.81250000000	1	0	0	17.57142857
453	1786	10703.60937500000	142.71754455600	126.21529388400	6.22776412964	2662.07861328000	0	0	0	0	0	3.76565837860	6.99241542816	596490.81250000000	1	0	0	17.57142857
454	1750	3402.86743164000	156.62428283700	81.95461273190	2.62357306480	262.67614746100	0	0	0	0	0	0.52063667774	8.12088489532	583708.18750000000	0	0	1	46
455	1750	3494.79956055000	187.16238403300	82.35240936280	0.93665325642	338.92349243200	0	0	0	0	1	0.09016076475	8.52266216278	583490.68750000000	0	0	1	46
456	1750	3538.32299805000	131.65803527800	82.41487121580	1.13833832741	317.44067382800	0	0	0	0	1	0.03786120191	8.15964031219	582992.43750000000	0	0	1	46
457	1750	3575.76586914000	116.25269317600	81.55706024170	1.04570281506	239.74636840800	0	0	0	0	1	-0.08090876788	8.57186985016	582473.25000000000	0	0	1	46
458	1750	3599.49633789000	152.16226196300	80.87488555910	1.14370417595	169.88523864700	0	0	0	0	1	0.13156798482	8.34625339508	583311.81250000000	0	0	1	46
459	1750	3637.31396484000	126.94860839800	80.52170562740	0.79287409782	100.76101684600	0	0	0	0	1	-0.28023770452	8.71100997925	581514.87500000000	0	0	1	46
460	1750	3766.67944336000	168.83927917500	80.36203765870	3.78766965866	36.48445129390	0	0	0	0	0	0.56245613098	7.53682136536	581568.81250000000	0	0	1	46
461	1750	4566.38427734000	249.70634460400	91.24558258060	8.17726898193	259.35577392600	0	0	1	0	0	1.58347487450	6.78115892410	581480.00000000000	0	1	0	46
462	1750	5023.05322266000	253.41101074200	98.34098815920	6.95271492004	328.93829345700	0	0	1	0	0	-0.90237468481	6.71800327301	576678.18750000000	0	1	0	46
463	1750	5318.81103516000	256.74807739300	104.05854797400	7.40629291534	398.57052612300	0	0	1	0	0	-1.23117113113	6.54295063019	582997.43750000000	0	1	0	46
464	1810	5641.19091797000	182.39158630400	106.56019592300	8.40111732483	468.41198730500	0	0	1	0	0	1.19249725342	6.48046350479	592165.18750000000	0	1	0	31.4
465	1810	5950.50537109000	221.46189880400	105.55773925800	10.41655063630	541.56884765600	0	0	1	0	0	5.58047151566	6.53590393066	587093.87500000000	1	0	0	31.4
466	1768	2840.38696289000	234.70465087900	131.52874755900	3.35293698311	1530.14587402000	0	0	0	1	0	-2.30921459198	7.66590499878	575479.18750000000	0	1	0	9
467	1774	5179.37646484000	128.03251647900	155.46565246600	4.02076005936	1509.46093750000	0	0	0	0	0	-2.60512804985	7.79852008820	572590.81250000000	0	0	0	9.166666667
468	1774	5034.45166016000	174.04389953600	155.43299865700	1.85743784904	1549.73254395000	0	0	0	0	0	0.89454406500	8.00004291534	591338.25000000000	0	0	0	9.166666667
469	1774	5117.61230469000	141.60340881300	154.06916809100	2.65088915825	1595.32360840000	0	0	0	0	0	1.39328491688	7.70438909531	594100.50000000000	0	1	0	9.166666667
470	1773	5256.39990234000	126.64990234400	152.43470764200	3.00579905510	1645.34960938000	0	0	0	0	0	0.39063084126	7.28582334518	590054.00000000000	0	1	0	12.7
471	1773	5031.26953125000	193.28683471700	137.93327331500	4.75942564011	1796.75231934000	0	0	0	0	0	1.70874273777	7.67847633362	589017.50000000000	1	0	0	12.7
472	1773	5094.35791016000	113.30841064500	137.40861511200	4.64192771912	1808.81738281000	0	0	0	0	0	-3.08248877525	7.43374967575	569062.37500000000	1	0	0	12.7
473	1768	6785.82373047000	179.84783935500	127.80402374300	5.83266496658	806.61328125000	0	0	0	0	0	-0.61059409380	7.53573751450	577528.12500000000	1	0	0	5.666666667
474	1774	10258.30371090000	97.79141998290	130.48687744100	6.94830131531	1524.44079590000	0	0	0	0	0	-2.75939345360	7.47143554688	566791.25000000000	1	0	0	2
475	1774	10744.35644530000	223.86279296900	134.12261962900	6.22433996201	1570.76525879000	0	0	0	0	0	3.12659120560	7.42762517929	596035.25000000000	1	0	0	2
476	1774	10830.17871090000	225.28723144500	140.30471801800	3.92913460732	1629.27832031000	0	0	0	1	0	2.75066328049	7.73367881775	596585.43750000000	0	0	0	0.333333333
477	1774	10841.40917970000	228.11703491200	144.67570495600	4.35220479965	1684.90637207000	0	0	0	1	0	2.93060255051	7.49253797531	597085.12500000000	0	0	0	0.333333333
478	1774	10671.02539060000	192.97647094700	149.00538635300	3.35462069511	1744.51086426000	0	0	0	1	0	2.31879019737	7.37304544449	596135.75000000000	0	1	0	0.333333333
479	1774	10474.14453130000	97.11420440670	147.53451538100	2.67360901833	1807.37280273000	0	0	0	1	0	-0.65295791626	7.71086072922	584280.12500000000	0	1	0	0.333333333
480	1773	12408.32714840000	198.24777221700	136.94781494100	8.88770198822	2152.14379883000	0	0	0	0	0	0.14007164538	6.57226181030	579100.43750000000	1	0	0	4
481	1773	12213.81542970000	245.88697814900	143.93701171900	8.66341400146	2235.32788086000	0	0	0	0	0	1.59133398533	6.91594505310	585423.25000000000	1	0	0	4
482	1773	11653.12695310000	214.21160888700	154.05285644500	5.59139013290	2310.12451172000	0	0	0	1	0	3.53170442581	6.72971057892	602560.87500000000	0	1	0	4
483	1773	11235.29687500000	120.95811462400	151.58601379400	5.69348096848	2386.72949219000	0	0	0	1	0	2.79692173004	6.66688489914	597714.06250000000	0	1	0	4
484	1773	10240.55078130000	192.64138793900	136.13679504400	3.68840503693	2577.58422852000	0	0	0	0	0	-2.02222490311	7.19684171677	580799.37500000000	0	1	0	5
485	1773	10055.64453130000	164.47862243700	133.80682373000	5.77234172821	2580.63476563000	0	0	0	0	0	2.66090226173	6.69378185272	600054.87500000000	0	1	0	5
486	1786	10438.99121090000	225.07128906300	136.85395813000	5.30308198929	2967.92871094000	0	0	0	0	0	1.47004842758	6.67192506790	591560.93750000000	0	1	0	17.57142857
487	1786	10669.06250000000	150.29344177200	138.67658996600	3.61635589600	2956.79589844000	0	0	0	0	0	-0.00595620833	7.10011243820	587704.31250000000	0	1	0	17.57142857
488	1786	10785.80371090000	145.81248474100	136.46713256800	4.26903533936	2860.04321289000	0	0	0	0	0	3.34203052521	7.24135446548	598958.31250000000	0	1	0	17.57142857
489	1786	10629.96484380000	167.57115173300	134.29536438000	2.68011736870	2761.49389648000	0	0	0	0	0	2.33586549759	7.84173250198	595818.62500000000	0	0	0	17.57142857
490	1786	10560.71191410000	142.48159790000	132.52539062500	3.55972456932	2662.94775391000	0	0	0	0	0	2.49531936646	7.74551200867	596174.06250000000	0	1	0	17.57142857
491	1750	3277.16650391000	193.22978210400	80.27351379390	2.30460858345	202.38566589400	0	0	0	0	0	1.02302205563	10.41364574430	584212.31250000000	1	0	1	46
492	1750	3468.47753906000	151.56054687500	82.91120910640	0.92826718092	297.77038574200	0	0	0	0	0	0.13198575378	8.44611263275	583493.62500000000	0	1	1	46
493	1750	3496.13330078000	106.88045501700	82.40933227540	0.53299796581	388.29891967800	0	0	0	0	1	-0.08705230802	9.27063655853	582824.00000000000	0	0	1	46
494	1750	3519.08203125000	89.40906524660	81.90533447270	0.74523371458	379.21707153300	0	0	0	0	1	-0.28867715597	8.74856281281	582056.87500000000	0	0	1	46
495	1750	3562.73242188000	111.46395111100	81.25124359130	0.49377763271	309.04742431600	0	0	0	0	1	-0.17370210588	9.76179313660	582251.06250000000	0	0	1	46
496	1750	3561.62622070000	124.11634826700	81.11753845210	0.14713118970	239.43251037600	0	0	0	0	1	-0.01697937958	12.62886333470	583028.56250000000	0	0	1	46
497	1750	3595.76098633000	182.11340332000	80.84924316410	1.82232391834	169.88523864700	0	0	0	0	1	0.73735493422	8.88861560822	585400.68750000000	0	0	1	46
498	1750	3847.31762695000	171.09437561000	81.45989990230	4.71435260773	100.66120910600	0	0	0	0	0	0.01982829906	7.54154586792	579660.56250000000	0	0	1	46
499	1750	4632.92822266000	201.88330078100	93.17925262450	11.47116470340	259.31378173800	0	0	1	0	0	-2.57028794289	6.50087785721	558387.18750000000	1	0	0	46
500	1768	2581.79248047000	182.11541748000	127.36073303200	3.66799092293	1438.93457031000	0	0	0	1	0	-2.51069760323	7.18746852875	573803.87500000000	0	0	0	9
501	1774	4994.07763672000	129.87727356000	155.28277587900	2.75318908691	1509.88037109000	0	0	0	0	0	1.75208067894	8.18181800842	593915.06250000000	0	0	0	9.166666667
502	1773	5182.76416016000	114.19534301800	152.00035095200	3.05610418320	1562.64135742000	0	0	0	0	0	1.32663023472	8.15257835388	590349.31250000000	0	0	0	12.7
503	1773	5108.08349609000	152.86271667500	149.26296997100	3.26779651642	1619.88684082000	0	0	0	0	0	0.83719056845	7.68991136551	588948.12500000000	0	0	0	12.7
504	1773	5077.67773438000	117.24881744400	148.37922668500	2.76127886772	1675.75769043000	0	0	0	0	0	-0.58675438166	7.44203376770	585687.06250000000	0	1	0	12.7
505	1773	4997.31982422000	96.22642517090	142.58972168000	5.15451717377	1691.79101563000	0	0	0	0	0	-1.13251578808	7.07130527496	581640.68750000000	0	0	0	12.7
506	1773	4832.32226563000	155.30073547400	140.03926086400	2.81309962273	1698.63586426000	0	0	0	0	0	0.95030122995	8.09397029877	589482.93750000000	0	0	0	12.7
507	1768	6723.39550781000	280.53311157200	128.78752136200	4.09617233276	720.15625000000	0	0	0	0	0	-0.92282313108	7.55974578857	581184.50000000000	0	0	0	5.666666667
508	1774	9983.70703125000	105.76567840600	125.06750488300	8.04099273682	1355.16687012000	0	0	0	0	0	-7.05643033981	6.63732385635	547814.18750000000	1	0	0	2
509	1774	10112.30761720000	199.76562500000	123.14396667500	9.31758975983	1393.19604492000	0	0	0	0	0	-2.11584210396	7.07604646683	560153.75000000000	1	0	0	4.625
510	1774	10545.27050780000	256.72821044900	130.18215942400	7.07653570175	1436.72729492000	0	0	0	0	0	0.47445774078	7.11066627502	582965.25000000000	1	0	0	4.625
511	1774	10713.76757810000	276.81500244100	138.07667541500	5.54162263870	1485.77734375000	0	0	0	0	0	-1.00244355202	7.04500293732	581535.87500000000	0	1	0	0.333333333
512	1774	10544.87597660000	256.56085205100	143.90510559100	4.50179386139	1547.49877930000	0	0	0	0	0	0.02369126864	7.13425779343	586839.56250000000	0	1	0	0.333333333
513	1774	10450.09863280000	262.53186035200	149.26939392100	4.38438081741	1605.96008301000	0	0	0	0	0	0.72004306316	7.23181009293	590623.75000000000	0	1	0	0.333333333
514	1774	10466.72167970000	136.28773498500	151.87812805200	3.70913529396	1668.37634277000	0	0	0	0	0	0.01417106111	6.92030906677	587589.50000000000	0	1	0	0.333333333
515	1774	10353.69042970000	92.77636718750	145.61012268100	3.59305310249	1733.99975586000	0	0	0	0	0	-1.18511807919	8.26700878143	580538.93750000000	0	0	0	0.333333333
516	1773	12022.72167970000	222.12915039100	140.71308898900	8.52672004700	2085.57055664000	0	0	0	0	0	4.85757493973	6.93169927597	597241.37500000000	1	0	0	4
517	1773	11845.98535160000	249.39036560100	147.08207702600	6.84956550598	2171.30297852000	0	0	0	1	0	1.89138674736	6.63068437576	589915.00000000000	0	1	0	4
518	1773	11720.76757810000	229.53399658200	152.20620727500	7.78231668472	2248.23120117000	0	0	0	0	0	-5.94885873795	6.44475698471	560766.93750000000	0	1	0	4
519	1773	11217.34472660000	89.68267822270	150.51316833500	6.11592721939	2326.86889648000	0	0	0	0	0	-3.59631037712	6.77829027176	572994.50000000000	0	1	0	4
520	1773	10011.03515630000	173.47882080100	129.95199585000	5.91676807404	2479.00805664000	0	0	0	0	0	-3.49372887611	7.70053100586	563101.93750000000	1	0	0	4
521	1773	9854.61816406000	206.75769043000	130.54620361300	6.63076782227	2482.17968750000	0	0	0	0	0	-6.13310384750	6.94209766388	557421.93750000000	0	1	0	5
522	1786	10541.87500000000	231.64472961400	133.58062744100	7.32118272781	2926.70434570000	0	0	0	0	0	-4.28809452057	7.10956096649	564370.68750000000	0	0	0	17.57142857
523	1786	10569.47753910000	219.30252075200	136.81127929700	5.31515693665	2864.08618164000	0	0	0	0	0	-3.97077441216	6.74960565567	572962.50000000000	0	1	0	17.57142857
524	1786	10494.33007810000	174.43725585900	136.52603149400	3.59654235840	2765.68090820000	0	0	0	0	0	-1.40145409107	7.31347656250	583377.56250000000	0	1	0	17.57142857
525	1786	10392.31054690000	145.71817016600	134.29331970200	5.11086177826	2667.28955078000	0	0	0	0	0	-2.14309525490	7.12067365646	579480.56250000000	0	1	0	17.57142857
526	1750	3397.07495117000	145.11460876500	82.35368347170	3.00897669792	269.26251220700	0	0	0	0	0	1.00162553787	8.33572578430	584946.12500000000	0	1	1	46
527	1750	3500.13500977000	131.20639038100	82.47541809080	0.76851052046	350.86325073200	0	0	0	0	1	-0.27219867706	9.01283073425	581972.56250000000	0	0	1	46
528	1750	3525.14233398000	95.84760284420	82.01981353760	0.63101291657	430.57333374000	0	0	0	0	1	-0.24977543950	9.21626377106	581973.06250000000	0	0	1	46
529	1750	3554.05346680000	131.02458190900	81.33274078370	0.56987392902	447.89578247100	0	0	0	0	1	-0.13638155162	9.29684066772	582227.62500000000	0	0	1	46
530	1750	3559.33178711000	159.95005798300	81.15261077880	0.09118562937	378.72366333000	0	0	0	0	1	-0.06160752848	11.60411548610	582785.93750000000	0	0	1	46
531	1750	3558.66943359000	153.31867981000	81.12190246580	0.02810894884	309.04742431600	0	0	0	0	1	0.01976693235	12.53254127500	583021.12500000000	0	0	1	46
532	1750	3664.40039063000	181.12335205100	81.73217773440	3.84276199341	239.38005065900	0	0	0	0	1	0.26495936513	8.07517242432	580435.37500000000	0	0	1	46
533	1774	4805.92773438000	187.96308898900	158.18624877900	2.17076563835	1426.21948242000	0	0	0	1	0	0.03353513032	7.48298978806	588297.18750000000	0	1	0	9.166666667
534	1773	4989.81494141000	94.40210723880	154.78971862800	4.07219648361	1481.97521973000	0	0	0	1	0	0.43763312697	7.21384429932	588874.62500000000	0	1	0	12.7
535	1773	5020.39208984000	109.54031372100	149.96510314900	3.07588386536	1542.02587891000	0	0	0	0	0	0.06075309217	7.95553874969	586250.43750000000	0	0	0	12.7
536	1773	4906.81250000000	134.64572143600	146.25134277300	4.64041376114	1583.72595215000	0	0	0	0	0	-1.53663015366	7.24747133255	577193.18750000000	0	0	0	12.7
537	1773	4772.37646484000	135.25428772000	142.04505920400	3.62978959084	1593.33312988000	0	0	0	0	0	1.38209724426	7.69237232208	590740.37500000000	1	0	0	12.7
538	1774	9642.83496094000	162.21374511700	133.48684692400	5.13321018219	1202.64038086000	0	0	0	0	0	1.85784137249	6.88846874237	589442.56250000000	0	1	0	2
539	1774	9695.22070313000	102.44471740700	121.50177764900	8.03939247131	1229.65014648000	0	0	0	0	0	-2.18238449097	7.53773832321	568587.68750000000	1	0	0	4.625
540	1774	9676.64355469000	193.21455383300	119.63156127900	5.22402524948	1263.46325684000	0	0	0	0	0	1.03414642811	7.38488721848	586655.75000000000	1	0	0	4.625
541	1774	10110.47460940000	241.89390564000	127.01969146700	5.03389787674	1304.17419434000	0	0	0	1	0	2.30771398544	7.13842248917	592798.50000000000	0	0	0	4.625
542	1774	10326.66992190000	242.18383789100	132.48643493700	3.30225110054	1350.59130859000	0	0	0	1	0	1.64750480652	7.46330308914	592403.56250000000	0	0	0	4.625
543	1774	10296.56445310000	255.23667907700	137.30683898900	3.78768515587	1402.66027832000	0	0	0	0	0	0.99914968014	7.36484289169	589651.56250000000	0	0	0	0.333333333
544	1774	10232.22753910000	272.71530151400	143.02954101600	4.17501878738	1467.88964844000	0	0	0	0	0	-0.29039645195	7.30169248581	584090.12500000000	0	0	0	0.333333333
545	1774	10165.21875000000	267.66604614300	148.49337768600	3.91319537163	1529.41027832000	0	0	0	0	0	-1.56193137169	7.26527976990	579585.87500000000	0	1	0	19.44444444
546	1774	10227.00390630000	113.16723632800	148.02789306600	5.02111434937	1594.82617188000	0	0	0	0	0	-3.58250403404	7.00630235672	569576.06250000000	0	1	0	19.44444444
547	1774	10223.31152340000	180.09402465800	143.53427124000	2.84110283852	1663.20556641000	0	0	0	0	0	-1.11255788803	8.24755477905	582156.50000000000	0	0	0	0.333333333
548	1773	11496.49218750000	286.25698852500	135.18559265100	10.66989135740	1946.46435547000	0	0	0	0	0	-2.62285184860	6.43551063538	565405.06250000000	0	1	0	4
549	1773	11357.30273440000	291.26028442400	144.72425842300	6.11125087738	2021.74291992000	0	0	0	0	0	-2.37671828270	6.76948404312	573976.31250000000	0	1	0	4
550	1773	11517.60742190000	181.41401672400	144.51248168900	8.57813549042	2110.07397461000	0	0	0	1	0	-5.65885496140	6.54975891113	558108.00000000000	0	1	0	4
551	1773	11389.10742190000	146.68603515600	139.85421752900	11.52637958530	2189.16137695000	0	0	0	0	0	-7.24456644058	6.37475109100	542515.56250000000	1	0	0	4
552	1773	11094.71386720000	251.76669311500	141.37159729000	8.83117675781	2269.84570313000	0	0	0	0	0	-5.55216550827	6.56532621384	553691.18750000000	0	1	0	4
553	1786	10134.79589840000	148.60800170900	128.73152160600	7.66372919083	2848.55371094000	0	0	0	0	0	0.26539188623	6.73748588562	578381.18750000000	1	0	0	17.57142857
554	1786	10047.78710940000	289.91934204100	127.49225616500	7.77036428452	2860.55029297000	0	0	0	0	0	-5.07203245163	6.85587072372	558578.56250000000	1	0	0	17.57142857
555	1786	10218.18847660000	148.32600402800	130.06539917000	9.19865894318	2773.53417969000	0	0	0	0	0	-5.01108551025	6.46896791458	556258.56250000000	0	1	0	17.57142857
556	1750	3281.98632813000	153.60708618200	80.69807434080	2.83047127724	249.78616333000	0	0	0	0	0	1.09628164768	9.05928325653	584388.06250000000	1	0	1	46
557	1750	3472.37841797000	113.91149139400	83.06295013430	1.03571152687	334.10168457000	0	0	0	0	0	-0.10963018239	8.61780166626	582460.43750000000	0	1	1	46
558	1750	3524.75341797000	146.84463501000	82.59414672850	0.79202836752	418.50430297900	0	0	0	0	1	0.17435164750	8.48799800873	583700.62500000000	0	0	1	46
559	1750	3561.39697266000	122.42821502700	81.91110229490	0.80157333612	489.69714355500	0	0	0	0	1	0.06944686919	8.83333492279	583161.75000000000	0	0	1	46
560	1750	3561.23559570000	162.59957885700	81.28659820560	0.60635876656	514.31463623000	0	0	0	0	1	-0.14691624045	10.50907135010	582357.43750000000	0	0	1	46
561	1750	3556.49194336000	208.15979003900	81.14361572270	0.03930826485	448.36279296900	0	0	0	0	1	0.02983332053	12.21265316010	583091.18750000000	0	0	1	46
562	1750	3587.63964844000	192.95820617700	81.51780700680	1.97902464867	378.69473266600	0	0	0	0	1	0.54332065582	9.90217590332	582692.81250000000	0	0	1	46
563	1772	5377.37890625000	247.54338073700	155.24926757800	5.00775289536	2325.31250000000	0	0	0	0	0	-0.41240826249	7.18111944199	586489.75000000000	0	0	0	8.647058824
564	1772	5164.90625000000	257.26766967800	160.78277587900	2.40360593796	2291.03686523000	0	0	0	0	0	0.07838279754	7.44653606415	590040.93750000000	0	1	0	8.647058824
565	1772	4924.53320313000	112.54649353000	158.71948242200	4.89226531982	2221.16528320000	0	0	0	0	0	1.24444448948	6.95524835587	592065.93750000000	0	1	0	8.647058824
566	1774	4647.81884766000	149.92872619600	157.28302002000	3.19979572296	1131.08178711000	0	0	0	0	0	2.28792929649	7.65848445892	597299.31250000000	0	1	0	9.166666667
567	1774	4866.26904297000	169.90223693800	155.03680419900	3.82792329788	1162.89123535000	0	0	0	0	0	3.57580113411	7.51843023300	601488.62500000000	0	0	0	9.166666667
568	1773	4876.96777344000	124.57222747800	147.58752441400	4.15606594086	1461.78869629000	0	0	0	0	0	-1.38314378262	7.66984939575	580538.50000000000	1	0	0	12.7
569	1773	4683.88281250000	158.52275085400	145.64157104500	3.36117625237	1486.66503906000	0	0	0	0	0	1.93697750568	7.65758848190	594093.12500000000	1	0	0	12.7
570	1773	4539.32226563000	187.37170410200	146.42279052700	5.07558155060	1494.86962891000	0	0	0	0	0	1.89633202553	7.23272657394	590380.50000000000	0	0	0	12.7
571	1773	4398.99267578000	223.18806457500	147.09638977100	3.73145294189	1502.59020996000	0	0	0	0	0	1.68148779869	7.64781188965	591970.68750000000	0	1	0	12.7
572	1773	4318.33203125000	181.21218872100	147.92716980000	1.84069538116	1516.99316406000	0	0	0	0	0	1.02260506153	8.01634502411	591702.12500000000	0	1	0	12.7
573	1768	6469.30175781000	239.90339660600	125.86228942900	6.70981979370	409.57476806600	0	0	0	0	0	-2.17543148994	6.71490859985	576737.37500000000	0	1	0	5.666666667
574	1774	9583.24218750000	195.25765991200	134.50730896000	6.44331169128	1056.72619629000	0	0	0	0	0	1.38570094109	6.46754980087	590098.00000000000	0	1	0	4.625
575	1774	9911.39160156000	179.49287414600	136.26199340800	6.70448446274	1086.36218262000	0	0	0	0	0	4.73196601868	6.51339244843	598956.00000000000	0	1	0	4.625
576	1774	9819.30371094000	203.50958252000	131.32164001500	10.22782230380	1107.04675293000	0	0	0	0	0	-5.00659751892	6.31786584854	556913.06250000000	0	1	0	4.625
577	1774	9386.86328125000	140.03317260700	119.80804443400	11.93923759460	1136.31921387000	0	0	0	1	0	-1.16294860840	6.51792812347	567043.62500000000	1	0	0	4.625
578	1774	9575.28906250000	255.78822326700	122.34147644000	5.50419569016	1172.81994629000	0	0	0	1	0	1.14291119576	6.94017076492	586214.68750000000	0	0	0	4.625
579	1774	9945.62890625000	236.84130859400	127.65800476100	5.86874294281	1216.55249023000	0	0	0	0	0	-0.43779024482	6.98102235794	577645.37500000000	0	1	0	4.625
580	1774	10048.44628910000	274.39062500000	131.84330749500	4.27405357361	1266.18127441000	0	0	0	0	0	-1.24629390240	7.35435819626	578232.18750000000	0	0	0	4.625
581	1774	10015.87792970000	316.29092407200	135.63662719700	2.98252391815	1321.56372070000	0	0	0	0	0	-2.05501937866	7.59915351868	577233.00000000000	0	0	0	19.44444444
582	1774	9852.02929688000	305.17129516600	139.27540588400	4.29026174545	1390.59179688000	0	0	0	0	0	-2.70799231529	7.56114006042	574501.18750000000	0	0	0	19.44444444
583	1774	9745.14550781000	238.35829162600	142.81869506800	4.37739801407	1455.38220215000	0	0	0	0	0	-3.36197757721	7.16750097275	570972.12500000000	0	1	0	19.44444444
584	1774	9876.75390625000	79.74304962160	140.56668090800	5.41886663437	1523.79284668000	0	0	0	0	0	-3.92368555069	7.21659612656	567889.06250000000	0	0	0	19.44444444
585	1773	10679.51367190000	209.44247436500	122.51001739500	12.47847557070	1807.37280273000	0	0	0	1	0	-0.33277907968	6.59083747864	566706.25000000000	1	0	0	4
586	1773	10963.88281250000	271.65591430700	132.79331970200	7.22340106964	1882.94445801000	0	0	0	1	0	-0.29086264968	6.76208925247	579923.93750000000	0	1	0	4
587	1773	10958.43457030000	231.82278442400	139.89009094200	5.81224060059	1960.65515137000	0	0	0	0	0	-2.17405962944	6.67081165314	573800.43750000000	0	1	0	4
588	1773	11061.06250000000	127.41637420700	136.02955627400	9.92064762115	2051.61450195000	0	0	0	0	0	-1.65313148499	6.52083206177	565249.68750000000	0	0	0	4
589	1773	10702.14355470000	152.06379699700	128.38510131800	9.75306606293	2132.87182617000	0	0	0	0	0	-4.82243776321	7.00095129013	554727.50000000000	1	0	0	4
590	1773	11091.25000000000	190.06037902800	137.43104553200	9.61623573303	2215.60083008000	0	0	0	0	0	-0.62577235699	6.17159843445	576807.12500000000	0	1	0	4
591	1786	8511.40332031000	198.30273437500	111.05980682400	9.10442447662	2522.63110352000	0	0	0	0	0	-1.45904040337	7.32186937332	569840.56250000000	1	0	0	17.57142857
592	1786	9061.99414063000	245.97497558600	119.02806854200	7.11562156677	2563.92309570000	0	0	0	0	0	1.56219375134	7.02875232697	586713.12500000000	1	0	0	17.57142857
593	1786	9533.80761719000	240.85075378400	124.49210357700	7.04668807983	2608.14550781000	0	0	0	0	0	1.17440319061	7.17575311661	585657.37500000000	1	0	0	17.57142857
594	1786	9812.86914063000	243.69761657700	127.76581573500	5.64528989792	2655.43017578000	0	0	0	0	0	0.45099449158	7.26756954193	583542.25000000000	1	0	0	17.57142857
595	1786	9877.55761719000	270.51797485400	131.44607543900	3.60612249374	2712.77294922000	0	0	0	0	0	-1.61973011494	7.29477405548	578135.12500000000	0	0	0	17.57142857
596	1786	9640.42285156000	176.39494323700	122.50363922100	10.15086078640	2818.11962891000	0	0	0	0	0	-0.16989986599	6.48083734512	571881.56250000000	1	0	0	17.57142857
597	1786	9663.71582031000	229.48699951200	123.39213562000	11.16652584080	2784.69287109000	0	0	0	0	0	-2.21038460732	6.22180795670	565130.06250000000	1	0	0	17.57142857
598	1750	3220.48095703000	168.60337829600	79.83692932130	1.03309500217	155.80381774900	0	0	0	0	0	0.50716292858	9.62040233612	584122.68750000000	0	0	1	46
599	1750	3389.90600586000	195.45886230500	81.86768341060	3.57482862473	254.03192138700	0	0	0	0	0	0.59275054932	7.45622205734	582975.06250000000	0	0	1	46
600	1750	3495.39208984000	158.31103515600	82.22217559810	1.96335816383	352.47192382800	0	0	0	0	1	-0.34483247995	8.16293525696	580516.25000000000	0	0	1	46
601	1750	3531.02270508000	103.38899231000	82.04283905030	1.01261293888	464.25704956100	0	0	0	0	1	-0.57957625389	8.32667636871	580394.87500000000	0	0	1	46
602	1750	3557.82861328000	142.17082214400	81.34417724610	0.67185461521	552.96301269500	0	0	0	0	0	-0.44265341759	9.94707870483	581150.68750000000	0	0	1	46
603	1750	3549.74877930000	178.94664001500	81.12229919430	0.04624899477	582.78381347700	0	0	0	0	0	0.02167163230	12.15805339810	582933.37500000000	0	0	1	46
604	1750	3559.01440430000	261.16229248000	81.22456359860	0.58465218544	518.02386474600	0	0	0	0	0	0.24558886886	10.52366542820	583097.56250000000	0	0	1	46
605	1750	3772.53320313000	146.35922241200	82.00673675540	4.57697391510	448.51336669900	0	0	0	0	0	-0.18523135781	7.38149976730	578360.43750000000	0	0	1	46
606	1772	5535.83593750000	198.72540283200	152.86312866200	7.16594123840	2227.50561523000	0	0	0	1	0	-1.54613745213	7.40968990326	575215.00000000000	1	0	0	8.647058824
607	1772	5182.78027344000	218.79508972200	157.07310485800	3.93833923340	2213.60327148000	0	0	0	1	0	-0.55115687847	7.29473686218	583590.68750000000	0	0	0	8.647058824
608	1774	4601.88085938000	166.16600036600	159.65307617200	4.80679750443	1035.61145020000	0	0	0	0	0	-2.41910314560	7.11337041855	575436.18750000000	0	1	0	9.166666667
609	1774	4710.34521484000	146.30761718800	158.33509826700	5.12990570068	1070.27307129000	0	0	0	0	0	-2.29631352425	6.99359369278	573966.43750000000	0	1	0	9.166666667
610	1774	4855.00146484000	130.63635253900	155.99169921900	6.98605442047	1108.96533203000	0	0	0	0	0	-1.07999408245	6.76282310486	577659.31250000000	0	1	0	9.166666667
611	1773	4624.54003906000	117.45483398400	150.60765075700	3.61343336105	1327.81347656000	0	0	0	0	0	0.97690635920	8.11593341827	591212.75000000000	1	0	0	12.7
612	1773	4640.23876953000	168.83872985800	149.39320373500	3.35581231117	1373.53308105000	0	0	0	0	0	2.78638887405	7.85779476166	598006.43750000000	0	0	0	12.7
613	1773	4555.73925781000	152.38275146500	149.42649841300	2.99343490601	1389.42517090000	0	0	0	0	0	1.76609194279	7.55436325073	594055.68750000000	0	0	0	12.7
614	1773	4225.75683594000	289.76528930700	145.92974853500	5.16294717789	1404.68811035000	0	0	0	0	0	-2.85800719261	7.51847410202	574073.68750000000	0	1	0	12.7
615	1773	4238.37451172000	220.85221862800	149.53341674800	2.94625949860	1420.08715820000	0	0	0	0	0	-0.24156866968	7.33037137985	588727.56250000000	0	1	0	12.7
616	1773	4209.13037109000	168.19305419900	148.88096618700	1.59428584576	1445.55908203000	0	0	0	0	0	1.04651367664	8.11554145813	592291.56250000000	0	0	0	12.7
617	1773	4272.02587891000	157.03303527800	147.38717651400	2.37375092506	1474.42297363000	0	0	0	0	0	1.50389075279	8.44217872620	591262.50000000000	0	0	0	12.7
618	1774	8963.77148438000	218.46176147500	115.30094146700	7.68944454193	1044.00476074000	0	0	0	0	0	-2.28811049461	6.73107624054	564442.62500000000	1	0	0	4.625
619	1774	9421.28515625000	296.88845825200	122.32038879400	6.14365625381	1083.63720703000	0	0	0	0	0	-2.61601686478	6.89272928238	570786.06250000000	0	0	0	4.625
620	1774	9839.01953125000	235.50624084500	126.62303924600	5.13478469849	1130.83020020000	0	0	0	0	0	-2.40073776245	6.86743211746	571238.12500000000	0	1	0	4.625
621	1774	9985.69335938000	299.45928955100	129.47409057600	3.68712687492	1184.07702637000	0	0	0	0	0	-2.49694681168	7.41187524796	574199.62500000000	0	0	0	4.625
622	1774	9812.10839844000	272.42681884800	131.78706359900	3.49447727203	1243.12597656000	0	0	0	0	0	-2.60782456398	7.80789327621	574227.68750000000	0	0	0	4.625
623	1774	9597.98632813000	274.73626709000	136.17953491200	4.02832603455	1316.28515625000	0	0	0	0	0	-1.60282278061	7.21110343933	578114.87500000000	0	0	0	19.44444444
624	1774	9456.93066406000	123.32140350300	138.10874939000	2.79795670509	1384.38134766000	0	0	0	0	0	-2.24032425880	7.73906612396	577062.56250000000	0	0	0	19.44444444
625	1773	10547.58593750000	251.67343139600	131.30323791500	8.05866622925	1822.70019531000	0	0	0	0	0	-3.58009672165	6.29506158829	567623.68750000000	0	1	0	4
626	1773	10454.46386720000	233.97752380400	133.22967529300	8.63366985321	1902.87145996000	0	0	0	0	0	-6.57129669189	6.38397645950	554906.56250000000	0	1	0	4
627	1773	10503.98632810000	62.58804702760	129.37075805700	11.43755054470	1996.46887207000	0	0	0	0	0	-8.15672492981	6.19174003601	545222.31250000000	0	0	0	4
628	1773	10398.02246090000	205.43954467800	124.37834167500	8.39144611359	2079.88842773000	0	0	0	0	0	1.90911579132	7.19386386871	583508.87500000000	1	0	0	4
629	1773	10944.83300780000	235.25462341300	134.34791564900	7.49733591080	2159.59155273000	0	0	0	0	0	0.63264888525	6.66636466980	578836.25000000000	0	1	0	4
630	1786	7860.86816406000	142.20172119100	102.76999664300	2.00750255585	2296.46606445000	0	0	0	0	0	0.64415282011	8.65325927734	585348.87500000000	1	0	0	17.57142857
631	1786	7922.92138672000	214.25498962400	103.32333374000	5.11772394180	2357.33447266000	0	0	0	0	0	0.81261408329	7.77243185043	585632.75000000000	1	0	0	17.57142857
632	1786	8400.92480469000	218.88345336900	111.16326904300	7.24759912491	2393.36865234000	0	0	0	0	0	5.29954481125	6.93692445755	601718.31250000000	0	0	0	17.57142857
633	1786	8758.04394531000	218.49301147500	115.32128143300	8.48775959015	2432.70458984000	0	0	0	0	0	3.76540946960	6.73766231537	589838.31250000000	1	0	0	17.57142857
634	1786	9323.64843750000	249.87005615200	124.00305175800	7.39410781860	2475.49829102000	0	0	0	0	0	1.42461788654	6.60338783264	588364.31250000000	0	0	0	17.57142857
635	1786	9739.17773438000	207.67674255400	130.68904113800	5.76198768616	2521.27612305000	0	0	0	0	0	4.34829711914	6.92366647720	600826.31250000000	0	1	0	17.57142857
636	1786	9820.84082031000	173.42010498000	132.75416564900	3.73619651794	2570.16040039000	0	0	0	0	0	2.34404540062	7.09208393097	593575.25000000000	0	1	0	17.57142857
637	1786	9664.59082031000	147.52362060500	130.44152832000	4.30216217041	2629.36621094000	0	0	0	0	0	-0.86343538761	7.01841878891	583097.00000000000	0	0	0	17.57142857
638	1767	3190.53149414000	247.30564880400	79.86431884770	0.36384427548	88.87213134770	0	0	0	0	0	0.00565863121	10.07738971710	582654.37500000000	0	0	0	28.4
639	1750	3321.19677734000	200.93244934100	81.23406219480	3.41843795776	179.86373901400	0	0	0	0	0	0.44687831402	7.23139190674	582451.62500000000	0	0	1	46
640	1750	3472.08032227000	181.36904907200	82.13973999020	1.62481343746	272.98153686500	0	0	0	0	0	-0.67545199394	8.07988739014	579541.06250000000	0	0	1	46
641	1750	3501.98706055000	122.60763549800	81.74341583250	0.87549918890	366.99545288100	0	0	0	0	1	-0.37844762206	8.81294345856	581032.43750000000	0	0	1	46
642	1750	3529.98876953000	132.57334899900	81.31738281250	0.41117399931	476.15084838900	0	0	0	0	0	-0.23873476684	9.75613784790	581831.68750000000	0	0	1	46
643	1750	3571.09692383000	205.62393188500	81.73426055910	2.09076809883	572.76684570300	0	0	0	0	0	0.82353156805	9.14059925079	585846.31250000000	1	0	1	46
644	1750	3711.58911133000	179.35208129900	83.94287872310	4.88282775879	639.02282714800	0	0	0	0	0	4.38342332840	8.03009891510	598177.81250000000	1	0	1	46
645	1750	3760.35180664000	191.09126281700	84.57965850830	5.27029037476	587.84509277300	0	0	0	0	0	3.60688686371	7.43418598175	593538.31250000000	0	0	1	46
646	1772	6017.78466797000	84.65154266360	153.89227294900	10.11789131160	2144.18750000000	0	0	0	0	0	-5.87049102783	6.36936044693	553601.37500000000	0	1	0	8.647058824
647	1772	5634.64697266000	219.10826110800	152.96015930200	7.64770936966	2129.67480469000	0	0	0	1	0	3.05733227730	6.96315670013	591320.25000000000	0	0	0	8.647058824
648	1772	5290.87548828000	115.14213562000	155.40917968800	5.49704599380	2116.44091797000	0	0	0	1	0	-2.19973134995	6.96087121964	574633.75000000000	0	1	0	8.647058824
649	1772	4885.45654297000	235.94642639200	152.53939819300	4.84087514877	2101.73657227000	0	0	0	1	0	-2.29141926765	7.43413066864	575506.68750000000	0	0	0	8.647058824
650	1774	2846.51416016000	158.16610717800	127.49397277800	3.54381537437	1554.91870117000	0	0	0	1	0	2.07430815697	8.24308872223	592348.06250000000	1	0	0	11.16666667
651	1768	2465.24829102000	194.43069458000	123.66847229000	2.25070142746	1305.56628418000	0	0	1	0	0	1.97744441032	7.98936557770	593223.93750000000	1	0	0	11.57142857
652	1768	2503.90625000000	182.36816406300	124.53977966300	2.81649589539	1250.30847168000	0	0	0	0	0	2.62559032440	8.00807476044	595785.25000000000	0	0	0	11.57142857
653	1768	2406.10766602000	152.59982299800	123.82952117900	3.84327077866	1197.99523926000	0	0	0	0	0	2.67838430405	7.19855403900	594781.37500000000	0	0	0	11.57142857
654	1774	4809.15380859000	155.05622863800	149.72128295900	13.58747863770	978.76019287100	0	0	0	0	0	-7.16808271408	6.04519128799	539979.12500000000	0	1	0	9.166666667
655	1773	4302.10937500000	155.50950622600	155.47286987300	3.41353034973	1253.27050781000	0	0	0	0	0	2.81110048294	7.49223804474	598935.25000000000	0	0	0	12.7
656	1773	4426.42626953000	166.07035827600	154.26782226600	3.01609563828	1277.35620117000	0	0	0	0	0	2.63640308380	7.79766845703	597873.62500000000	0	0	0	12.7
657	1773	3893.84619141000	264.65820312500	144.80767822300	5.84413433075	1323.41650391000	0	0	0	0	0	-2.01181077957	7.24213552475	570461.50000000000	1	0	0	12.7
658	1773	4079.43237305000	228.11434936500	148.00599670400	3.07381320000	1350.70617676000	0	0	0	0	0	-1.24949014187	7.99821758270	580523.75000000000	0	0	0	12.7
659	1773	4142.55566406000	240.01910400400	148.90632629400	1.57129991055	1381.54895020000	0	0	0	0	0	-0.00405207416	8.37470531464	587817.25000000000	0	0	0	12.7
660	1773	4127.17675781000	210.10954284700	149.46752929700	1.91779375076	1418.87231445000	0	0	0	0	0	0.51947081089	8.15614318848	589733.50000000000	0	0	0	12.7
661	1787	4165.42285156000	105.76418304400	148.62472534200	3.41459727287	1461.63806152000	0	0	0	0	0	-0.12367364019	7.63333702087	586783.25000000000	0	0	0	14
662	1787	4170.68603516000	197.22644043000	147.79472351100	3.72023797035	1509.88037109000	0	0	0	0	0	2.45351338387	7.50385236740	596673.37500000000	0	0	0	14
663	1774	9349.16015625000	204.26148986800	119.62612152100	6.33895063400	996.13763427700	0	0	0	0	0	2.46892046928	7.31191539764	588588.31250000000	1	0	0	4.625
664	1774	9685.49902344000	220.45945739700	121.75940704300	6.21627283096	1047.25695801000	0	0	0	0	0	-0.50473552942	7.10303068161	577521.93750000000	1	0	0	4.625
665	1774	9641.25195313000	223.91030883800	126.17304992700	5.40518856049	1104.53540039000	0	0	0	0	0	0.50973635912	7.21233415604	583621.50000000000	1	0	0	4.625
666	1774	9551.76171875000	249.57614135700	129.78746032700	4.48154163361	1167.59130859000	0	0	0	0	0	1.21077394485	7.56066846848	588798.06250000000	1	0	0	4.625
667	1774	9394.67968750000	251.53036499000	134.04579162600	2.86956238747	1244.97302246000	0	0	0	0	0	0.14482168853	7.76034879684	586256.93750000000	0	0	0	19.44444444
668	1774	9346.03417969000	112.06362152100	135.48739624000	3.18174386024	1314.61816406000	0	0	0	0	0	-1.18352818489	7.43989658356	580270.93750000000	0	0	0	19.44444444
669	1773	9777.07714844000	187.38539123500	122.03462219200	9.45329570770	1848.37341309000	0	0	0	0	0	-7.77613401413	6.42631769180	547474.12500000000	0	0	0	4
670	1773	9870.43750000000	173.41352844200	120.06410217300	11.75623321530	1944.59240723000	0	0	0	0	0	-1.03422343731	6.54040050507	564394.93750000000	1	0	0	4
671	1773	10355.01953130000	237.95173645000	131.55093383800	7.81221580505	2029.10620117000	0	0	0	1	0	4.07774209976	6.64195442200	599512.68750000000	0	0	0	4
672	1773	10613.15722660000	189.30815124500	140.33432006800	6.37389516830	2083.34545898000	0	0	0	1	0	3.22471165657	6.47902250290	598815.25000000000	0	1	0	4
673	1773	8754.89355469000	212.21960449200	114.85646820100	9.69644927979	2109.64843750000	0	0	0	0	0	-7.95732164383	6.61979341507	541550.68750000000	1	0	0	5
674	1773	8189.81298828000	158.14813232400	108.04953002900	6.75914525986	2148.77075195000	0	0	0	0	0	2.89976263046	7.87669134140	589619.43750000000	1	0	0	5
675	1773	8228.99316406000	182.77406311000	109.17430114700	6.95910739899	2176.10546875000	0	0	0	0	0	6.00805425644	7.12488842010	603910.56250000000	1	0	0	5
676	1786	8083.57177734000	142.05282592800	109.61187744100	6.44682264328	2201.69555664000	0	0	0	0	0	4.39357328415	6.69634199142	598210.25000000000	0	1	0	17.57142857
677	1786	7705.14941406000	126.02938842800	103.34145355200	4.88889884949	2231.54272461000	0	0	0	0	0	0.42079666257	7.04127454758	582019.93750000000	1	0	0	17.57142857
678	1786	7844.89501953000	210.16702270500	103.86004638700	7.59404993057	2265.10717773000	0	0	0	0	0	-0.84863400459	6.70083379745	573143.43750000000	1	0	0	17.57142857
679	1786	8636.68066406000	253.93031311000	118.44561004600	8.40838336945	2302.58154297000	0	0	0	0	0	1.68518662453	6.34537076950	586282.87500000000	0	1	0	17.57142857
680	1786	9107.46191406000	170.92044067400	123.85622406000	7.62000083923	2343.44018555000	0	0	0	0	0	2.39529085159	6.34322690964	589385.81250000000	0	1	0	17.57142857
681	1786	9396.05664063000	237.65698242200	125.54930114700	9.44403266907	2387.83007813000	0	0	0	0	0	-1.04855167866	6.69296741486	572864.25000000000	0	1	0	17.57142857
682	1786	9576.39941406000	223.52542114300	134.97958374000	5.94656276703	2435.25512695000	0	0	0	0	0	-1.21073591709	6.67798614502	582217.37500000000	0	1	0	17.57142857
683	1786	9551.46484375000	70.72645568850	132.16111755400	8.09025859833	2485.82714844000	0	0	0	0	0	-4.34750127792	6.54224109650	563860.62500000000	0	1	0	17.57142857
684	1786	9238.02832031000	226.90370178200	124.98610687300	7.00874900818	2546.99096680000	0	0	0	0	0	-3.80977439880	7.17518138885	565154.06250000000	1	0	0	17.57142857
685	1767	3264.91796875000	172.72190856900	80.74653625490	2.35350680351	118.45145416300	0	0	0	0	0	0.70156711340	7.96730995178	584591.87500000000	0	0	0	28.4
686	1750	3376.80004883000	159.86950683600	81.50349426270	2.31692862511	211.09136962900	0	0	0	0	0	-0.07962713391	7.59431123734	581373.00000000000	0	0	1	46
687	1750	3521.89941406000	182.93038940400	81.07593536380	4.63409900665	303.94064331100	0	0	0	0	0	1.79668903351	7.41112279892	586219.25000000000	1	0	1	46
688	1750	3630.99096680000	156.82885742200	82.46256256100	5.17325448990	397.16470336900	0	0	0	0	0	3.62005710602	7.85668087006	592751.06250000000	1	0	1	46
689	1750	3600.19409180000	140.22305297900	82.35152435300	3.24385237694	503.98983764600	0	0	0	0	0	2.48246312141	9.46414852142	589863.06250000000	1	0	1	46
690	1750	3579.48559570000	251.08361816400	81.83561706540	2.05083894730	597.30218505900	0	0	0	0	0	-0.65682411194	8.80861377716	578195.62500000000	1	0	1	46
691	1750	3858.79638672000	217.92309570300	86.24257659910	5.73447751999	682.58117675800	0	0	0	0	0	-2.06282997131	6.98408603668	570515.06250000000	0	0	0	46
692	1772	6120.07568359000	194.88398742700	145.48329162600	11.19944572450	2047.12841797000	0	0	0	0	0	-3.87030959129	6.44216108322	559084.18750000000	1	0	0	8.647058824
693	1774	3094.39965820000	212.77630615200	131.43722534200	4.05733013153	1473.82336426000	0	0	0	1	0	1.77448332310	7.39433383942	592482.18750000000	0	0	0	11.16666667
694	1768	2714.96118164000	190.17912292500	127.94828796400	3.01414465904	1216.64807129000	0	0	1	0	0	2.85769295692	7.67831087112	597004.00000000000	0	0	0	11.57142857
695	1768	2731.47290039000	180.42813110400	129.27474975600	3.28639316559	1169.46081543000	0	0	0	1	0	2.89304780960	7.41579532623	597046.93750000000	0	1	0	11.57142857
696	1774	4255.18164063000	162.01283264200	160.03114318800	4.44084215164	1115.95446777000	0	0	0	0	0	1.94683372974	7.10096025467	594651.93750000000	0	1	0	9.166666667
697	1773	4203.77001953000	182.78727722200	159.84703064000	4.08873987198	1168.48864746000	0	0	0	0	0	2.92966890335	7.28630685806	598370.87500000000	0	0	0	12.7
698	1773	4390.16503906000	144.94036865200	160.15228271500	4.06660604477	1179.59375000000	0	0	0	1	0	3.29092168808	7.55649566650	600534.25000000000	0	1	0	12.7
699	1773	3903.64355469000	188.66078186000	152.44888305700	2.90621614456	1329.47985840000	0	0	0	0	0	2.69588780403	7.77341413498	598575.81250000000	0	0	0	12.7
700	1785	3983.65063477000	155.13082885700	150.47080993700	3.92369246483	1375.04150391000	0	0	0	0	0	2.24868202209	7.60477066040	595119.43750000000	1	0	0	9.571428571
701	1785	3931.61328125000	234.99957275400	150.48898315400	2.90365099907	1426.21948242000	0	0	0	0	0	1.02765083313	7.71575212479	590882.62500000000	0	0	0	9.571428571
702	1775	3943.68579102000	165.79325866700	150.99244689900	2.63987827301	1481.97521973000	0	0	0	0	0	0.56389272213	7.68971967697	589325.06250000000	0	0	0	5.2
703	1775	3950.36181641000	143.79023742700	150.34030151400	1.51577508450	1542.21960449000	0	0	0	0	0	-1.05050957203	8.35138988495	583135.75000000000	0	0	0	5.2
704	1768	9306.57617188000	213.13923645000	131.61528015100	3.95295691490	1095.73083496000	0	0	0	0	0	-0.36051473022	7.04428958893	582964.18750000000	0	0	0	5
705	1768	9258.47656250000	228.36184692400	136.01437377900	3.87531805038	1175.21337891000	0	0	0	1	0	0.70049083233	6.99526500702	587753.56250000000	0	1	0	5
706	1774	9137.60839844000	89.31057739260	134.13728332500	4.59290838242	1244.97302246000	0	0	0	1	0	-0.04507438466	7.26934576035	584580.31250000000	0	1	0	19.44444444
707	1774	10605.43945310000	128.90557861300	131.92716980000	9.07707500458	1467.88964844000	0	0	0	0	0	3.73878884315	6.67398309708	594850.00000000000	0	0	0	19.44444444
708	1773	9768.79101563000	153.45573425300	121.50520324700	12.10981464390	1712.74780273000	0	0	0	0	0	9.76833915710	6.26819801331	608571.68750000000	0	0	0	4
709	1773	9106.97167969000	175.94071960400	111.96205902100	8.37681770325	1797.76330566000	0	0	0	0	0	0.98944115639	6.96575689316	568399.43750000000	1	0	0	4
710	1773	9867.01269531000	277.71716308600	130.40821838400	10.02863216400	1965.52233887000	0	0	0	1	0	-5.48407649994	6.45654535294	558632.50000000000	0	0	0	4
711	1773	10403.83203130000	265.34286499000	140.21742248500	7.92258787155	1987.30749512000	0	0	0	1	0	-4.84656095505	6.57586336136	561417.31250000000	0	1	0	4
712	1773	8977.67382813000	124.69699096700	115.44612121600	10.35095882420	1998.68798828000	0	0	0	0	0	-0.71799325943	6.57200479507	571911.87500000000	1	0	0	5
713	1773	8742.71484375000	184.38183593800	114.58815765400	6.55860519409	2012.30236816000	0	0	0	0	0	6.04696655273	6.92650461197	605065.06250000000	1	0	0	5
714	1773	8646.83105469000	184.93576049800	114.03207397500	7.64639282227	2030.39562988000	0	0	0	0	0	3.63500094414	6.71492147446	593535.62500000000	1	0	0	5
715	1773	8778.56347656000	192.01078796400	118.71202850300	5.68951463699	2053.17480469000	0	0	0	0	0	4.93243741989	6.87614154816	603190.93750000000	0	1	0	5
716	1773	8572.35839844000	153.80735778800	118.40447235100	4.64048719406	2080.53857422000	0	0	0	0	0	2.74189829826	6.83685493469	593498.75000000000	0	1	0	5
717	1786	8126.13183594000	87.27824401860	112.32871246300	6.33029222488	2107.29296875000	0	0	0	0	0	-0.67629021406	7.00410556793	578221.75000000000	0	1	0	17.57142857
718	1786	7527.65332031000	68.37429809570	102.06887817400	3.89559054375	2138.45996094000	0	0	0	0	0	-0.92567980290	8.70469093323	578053.62500000000	1	0	0	17.57142857
719	1786	8121.40625000000	290.45886230500	109.67110443100	12.55332851410	2212.49511719000	0	0	0	0	0	-6.49148416519	6.45429944992	542602.31250000000	1	0	0	17.57142857
720	1786	8851.57226563000	182.43334960900	117.58006286600	13.78277683260	2254.99121094000	0	0	0	0	0	-0.45607829094	6.30263853073	565518.81250000000	1	0	0	17.57142857
721	1786	9094.82617188000	238.56478881800	122.46304321300	8.21263885498	2301.08935547000	0	0	0	0	0	2.24798488617	6.65869092941	584917.06250000000	1	0	0	17.57142857
722	1786	8848.79980469000	162.73159790000	124.93350219700	9.66112899780	2350.27001953000	0	0	0	0	0	-8.20733451843	6.23920249939	541104.18750000000	0	1	0	17.57142857
723	1786	8694.15429688000	115.98080444300	119.34893798800	11.63395690920	2402.63281250000	0	0	0	0	0	-5.66112661362	6.70434617996	548757.81250000000	1	0	0	17.57142857
724	1767	3226.63598633000	233.26263427700	80.37303924560	2.67628788948	81.83740997310	0	0	0	0	0	0.81565380096	8.88997650146	583967.68750000000	0	0	0	28.4
725	1767	3407.93945313000	156.47366333000	81.04659271240	2.74277639389	159.48951721200	0	0	0	0	0	-0.12193858624	7.43121147156	581187.31250000000	0	0	0	28.4
726	1767	3528.53417969000	194.60966491700	82.78356933590	4.47846794128	246.35380554200	0	0	0	0	0	1.97628712654	7.83825206757	588460.50000000000	1	0	0	28.4
727	1750	4121.32373047000	195.34519958500	92.07000732420	9.91648197174	336.14920043900	0	0	0	0	0	3.61751675606	6.06374979019	587795.62500000000	0	1	1	46
728	1750	4031.06665039000	81.69909667970	89.41345214840	8.85357952118	428.47470092800	0	0	0	0	0	-1.24556088448	6.35378742218	570304.00000000000	0	1	0	46
729	1750	3649.32324219000	126.17484283400	82.89709472660	3.87235426903	534.99945068400	0	0	0	0	0	-2.04237461090	8.29363250732	571721.18750000000	1	0	0	46
730	1750	3629.27099609000	190.91574096700	82.52447509770	3.42205262184	628.54083252000	0	0	0	0	0	2.33158183098	7.97283077240	589382.75000000000	1	0	0	46
731	1750	3863.58081055000	232.68737793000	85.33423614500	5.18665170670	721.42944335900	0	0	0	0	0	-0.05720275268	6.88948488235	579027.18750000000	1	0	0	46
732	1772	4423.47949219000	148.29902648900	150.28265380900	2.67641949654	1867.57763672000	0	0	0	1	0	0.77336919308	7.63369512558	589969.75000000000	0	0	0	8.647058824
733	1768	3006.28051758000	248.29429626500	132.74467468300	3.56086611748	1109.30358887000	0	0	0	1	0	1.35889971256	7.15871000290	591072.18750000000	0	1	0	11.57142857
734	1768	2928.64501953000	120.85995483400	133.54209899900	2.99139404297	1075.83142090000	0	0	0	1	0	1.15573298931	7.48928833008	590460.06250000000	0	1	0	11.57142857
735	1774	4220.41113281000	255.33230590800	160.17572021500	3.33801722527	966.36914062500	0	0	0	0	0	-0.78780388832	7.22293996811	583790.81250000000	0	1	0	9.166666667
736	1774	4057.19970703000	162.92964172400	159.59304809600	3.61820626259	1033.24902344000	0	0	0	0	0	-1.14534032345	7.15967321396	581490.81250000000	0	0	0	9.166666667
737	1773	4241.91455078000	168.34671020500	161.97831726100	3.58997201920	1058.03381348000	0	0	0	0	0	-1.49817490578	7.16754388809	580704.12500000000	0	1	0	12.7
738	1773	4254.78906250000	137.96540832500	161.00321960400	3.79141426086	1068.04699707000	0	0	0	1	0	-2.46848273277	7.11545753479	578448.12500000000	0	1	0	12.7
739	1775	3824.93969727000	118.22610473600	150.06295776400	2.17652869225	1392.55419922000	0	0	0	0	0	-1.31090426445	8.16198825836	581870.25000000000	0	0	0	5.2
740	1773	5949.67285156000	208.42958068800	137.99893188500	4.41694879532	642.16516113300	0	0	0	1	0	-4.04516172409	7.19136762619	570265.56250000000	0	1	0	5.2
741	1758	8020.49511719000	176.91676330600	118.29403686500	2.80198669434	228.78433227500	0	0	0	1	0	1.18889427185	7.60964775085	589782.87500000000	0	1	0	17.2
742	1758	7411.33544922000	202.19377136200	107.05612945600	3.82151198387	363.38714599600	0	0	0	1	0	0.33801054955	7.29409837723	584613.06250000000	0	0	0	17.2
743	1758	7473.17529297000	101.26999664300	105.16577911400	7.08732986450	380.26147460900	0	0	0	1	0	-0.81933301687	6.79788255692	576253.00000000000	0	1	0	17.2
744	1768	9048.41210938000	229.67436218300	130.64532470700	4.22675418854	1015.88720703000	0	0	0	0	0	-0.40173694491	7.39383792877	582475.68750000000	0	0	0	5
745	1768	9041.79101563000	282.11721801800	134.48348999000	2.73528552055	1095.73083496000	0	0	0	1	0	-2.11618065834	7.63001489639	577143.06250000000	0	1	0	5
746	1774	8916.44531250000	147.53370666500	133.96081543000	2.80906200409	1167.59130859000	0	0	0	1	0	-0.54464405775	7.69342327118	583218.06250000000	0	1	0	19.44444444
747	1774	10380.19238280000	202.44750976600	139.06361389200	8.33758926392	1402.66027832000	0	0	0	0	0	-0.80239856243	6.21466445923	581367.75000000000	0	1	0	19.44444444
748	1774	10307.61132810000	159.31225585900	135.41079711900	8.88419532776	1485.77734375000	0	0	0	0	0	5.16398048401	6.33213806152	602417.68750000000	0	1	0	0.333333333
749	1773	10039.96875000000	186.78099060100	130.54171752900	6.09451723099	1570.76525879000	0	0	0	0	0	3.96030092239	7.56251335144	595791.12500000000	0	0	0	4
750	1773	9900.88183594000	188.89900207500	133.30351257300	6.09238958359	1655.99267578000	0	0	0	0	0	1.76431345940	6.57725238800	594922.43750000000	0	1	0	4
751	1773	9084.08789063000	170.81602478000	116.52709960900	13.45716094970	1734.41918945000	0	0	0	0	0	1.87343776226	6.66286087036	569644.93750000000	1	0	0	4
752	1786	9263.08007813000	219.82394409200	117.67218780500	7.70104122162	1886.78735352000	0	0	0	0	0	2.87301754951	6.90728855133	589198.31250000000	1	0	0	17.57142857
753	1786	9221.01757813000	180.62213134800	123.29621124300	4.29299306870	1901.20300293000	0	0	0	0	0	3.75916457176	7.09319019318	599794.31250000000	0	1	0	17.57142857
754	1786	9138.73339844000	175.46566772500	118.87147522000	9.26787376404	1920.34399414000	0	0	0	0	0	2.53024649620	6.82625532150	588560.56250000000	1	0	0	17.57142857
755	1786	8943.02636719000	162.89871215800	124.39433288600	3.79303908348	1943.90258789000	0	0	0	0	0	1.30281913280	6.87137842178	589058.43750000000	0	1	0	17.57142857
756	1786	8556.01464844000	77.55780029300	118.93374633800	6.78890514374	1971.67578125000	0	0	0	0	0	-1.69934535027	6.94470977783	573212.31250000000	0	1	0	17.57142857
757	1786	7835.53417969000	82.31210327150	106.67488861100	8.46263122559	1999.88818359000	0	0	0	0	0	-3.67182683945	7.60982227325	561456.00000000000	1	0	0	17.57142857
758	1786	7650.53955078000	250.84152221700	103.42842865000	9.36758613586	2110.44995117000	0	0	0	0	0	-3.33002972603	6.74793195724	557643.25000000000	1	0	0	17.57142857
759	1786	8654.92773438000	280.42846679700	120.05134582500	12.40157985690	2154.96142578000	0	0	0	0	0	-3.04686474800	6.19796800613	562136.75000000000	0	1	0	17.57142857
760	1786	9087.50097656000	178.02258300800	129.61518859900	6.54467868805	2203.15161133000	0	0	0	0	0	3.47879862785	6.59571504593	598550.75000000000	0	1	0	17.57142857
761	1786	8326.69042969000	82.70314788820	116.46813964800	10.48404121400	2254.47216797000	0	0	0	0	0	0.47873082757	6.91802692413	572798.75000000000	1	0	0	17.57142857
762	1767	3186.80029297000	146.75358581500	80.23236083980	2.13947153091	53.51601791380	0	0	0	0	0	1.08603703976	9.33670139313	585624.62500000000	0	0	0	28.4
763	1767	3364.34350586000	105.15147399900	81.20924377440	2.21549940109	136.77656555200	0	0	0	0	0	-0.16365574300	7.85859489441	581069.00000000000	0	0	0	28.4
764	1767	3413.22070313000	182.99230957000	81.32723236080	1.81276595592	223.09497070300	0	0	0	0	0	0.54702764750	8.36293506622	584529.06250000000	1	0	0	28.4
765	1767	3730.32055664000	248.79830932600	86.71064758300	6.42649030685	302.71310424800	0	0	0	0	0	2.08871555328	6.93802595139	587887.31250000000	1	0	0	28.4
766	1750	3775.90942383000	81.93298339840	84.72188568120	3.31421899796	472.69964599600	0	0	0	0	0	-0.94857847691	8.11888790131	577308.50000000000	1	0	0	46
767	1750	3667.36254883000	192.96403503400	83.09693145750	2.89787769318	574.29040527300	0	0	0	0	0	1.95210826397	8.14888763428	588036.37500000000	1	0	0	46
768	1750	4037.52270508000	213.63723754900	89.52553558350	7.09340715408	665.03070068400	0	0	0	0	0	5.17007541656	6.49433660507	598653.00000000000	0	1	0	46
769	1771	7915.29980469000	254.99270629900	171.84989929200	4.74274587631	2169.12719727000	0	0	0	0	0	-0.80000841618	7.07567644119	583877.37500000000	0	1	0	5.666666667
770	1771	7664.93310547000	176.91902160600	172.98329162600	3.83343243599	2168.89868164000	0	0	0	0	0	-1.40989017487	7.44942665100	581403.18750000000	0	1	0	5.666666667
771	1774	4581.34228516000	196.25335693400	153.92109680200	4.27798700333	1587.45080566000	0	0	0	1	0	2.95854568481	6.93938064575	598918.87500000000	0	1	0	11.16666667
772	1774	4310.18408203000	117.24940490700	150.54885864300	4.54189825058	1514.42419434000	0	0	0	1	0	1.51112520695	7.20643043518	592566.93750000000	0	1	0	11.16666667
773	1768	3090.33374023000	234.27285766600	132.63973999000	2.33135366440	1015.76635742000	0	0	0	0	0	0.36350551248	8.54356098175	587246.31250000000	0	0	0	11.57142857
774	1768	3003.60742188000	131.72192382800	133.45368957500	2.49753451347	987.13073730500	0	0	0	0	0	-0.85740870237	7.46118927002	582259.25000000000	0	1	0	11.57142857
775	1774	3966.51196289000	260.96664428700	154.57128906300	5.45562744141	896.80102539100	0	0	0	0	0	-3.57849550247	7.02482366562	570484.62500000000	0	0	0	9.166666667
776	1774	3893.98486328000	125.31808471700	155.86157226600	4.10888099670	952.14416503900	0	0	0	0	0	-3.00151705742	7.23863983154	573452.87500000000	0	0	0	9.166666667
777	1773	3979.41674805000	171.68157959000	155.45046997100	6.59093475342	970.65008544900	0	0	0	1	0	-1.84060442448	6.76500654221	572584.25000000000	0	0	0	12.7
778	1775	3794.37451172000	265.06732177700	149.54051208500	2.69408655167	1384.28906250000	0	0	0	1	0	-0.55532193184	7.97001361847	584897.37500000000	0	0	0	5.2
779	1775	3891.87963867000	240.44662475600	152.10035705600	1.82915568352	1445.53613281000	0	0	0	1	0	0.71950525045	7.99723863602	591131.18750000000	0	1	0	5.2
780	1775	5734.18994141000	240.70767211900	130.34388732900	4.80742502213	664.16180419900	0	0	0	1	0	-3.96410918236	7.41427326202	566648.81250000000	0	0	0	3.444444444
781	1775	5969.03222656000	104.45866394000	129.45768737800	5.86138248444	570.81256103500	0	0	0	1	0	-4.63053703308	6.95848417282	564733.56250000000	0	1	0	3.444444444
782	1758	8033.68994141000	166.49697876000	119.01023864700	4.58984947205	139.76362609900	0	0	0	1	0	-2.77088737488	6.88601398468	570452.56250000000	0	1	0	17.2
783	1774	7232.45117188000	287.85754394500	101.74293518100	2.87526154518	300.00683593800	0	0	0	0	0	-0.58065211773	7.94935846329	581131.50000000000	1	0	0	4.625
784	1774	7454.04687500000	298.61376953100	106.72444152800	3.52221918106	344.59683227500	0	0	0	0	0	-1.68301296234	7.39962577820	576903.43750000000	0	0	0	4.625
785	1774	7684.65527344000	267.96429443400	110.61241912800	3.93209409714	408.71496582000	0	0	0	0	0	-2.46756052971	7.31282091141	571699.87500000000	0	0	0	4.625
786	1774	7874.80908203000	149.04446411100	111.18553924600	5.70169115067	488.17968750000	0	0	0	0	0	-4.91403484344	7.24200248718	561076.31250000000	0	0	0	4.625
787	1768	8784.76757813000	234.35456848100	125.98171234100	3.20479989052	876.46801757800	0	0	0	0	0	-1.06921672821	7.79109477997	580114.00000000000	1	0	0	5
788	1768	8997.75781250000	271.62155151400	129.00460815400	2.41921448708	946.25286865200	0	0	0	0	0	-1.64062154293	8.12826061249	578802.93750000000	0	0	0	5
789	1768	9038.61816406000	298.85165405300	131.14134216300	2.88046360016	1028.46887207000	0	0	0	0	0	-1.09767496586	8.25518321991	581319.50000000000	0	0	0	5
790	1768	8833.36816406000	171.52720642100	133.21765136700	2.60365104675	1104.53540039000	0	0	0	0	0	-0.47517207265	7.45404481888	583816.00000000000	0	1	0	5
791	1774	9298.08007813000	255.85102844200	122.02890014600	9.82223129272	1266.18127441000	0	0	0	0	0	-4.33387994766	6.77433824539	555209.37500000000	1	0	0	19.44444444
792	1774	9789.46679688000	207.09016418500	129.41036987300	10.88421821590	1350.59130859000	0	0	0	0	0	-3.80743837357	6.48379611969	553274.75000000000	0	0	0	19.44444444
793	1774	9857.94140625000	252.06039428700	139.21122741700	6.96481132507	1436.72729492000	0	0	0	0	0	-0.11375422031	6.42777109146	582514.93750000000	0	1	0	0.333333333
794	1773	9743.76269531000	129.07667541500	137.99406433100	5.45145320892	1520.82153320000	0	0	0	0	0	2.65763354301	6.86480665207	598322.87500000000	0	1	0	4
795	1773	9589.07324219000	98.43051910400	132.87805175800	5.37935495377	1595.55151367000	0	0	0	0	0	-0.84426438808	6.87509346008	577733.37500000000	0	1	0	4
796	1773	9007.15820313000	95.86555480960	118.50983429000	12.16319465640	1670.01684570000	0	0	0	0	0	0.79957634211	6.50464677811	574439.31250000000	0	0	0	4
797	1775	9805.72460938000	135.81909179700	120.58015441900	8.66202354431	1779.35266113000	0	0	0	0	0	1.07695460320	6.96036672592	583415.06250000000	1	0	0	14.5
798	1786	9696.45312500000	223.11874389600	123.40578460700	6.76067543030	1788.95141602000	0	0	0	0	0	4.02848672867	7.04716300964	597779.37500000000	0	0	0	17.57142857
799	1786	9495.87207031000	182.64376831100	128.69248962400	4.03936624527	1804.14660645000	0	0	0	0	0	2.70359182358	7.01059007645	596000.12500000000	0	1	0	17.57142857
800	1786	9355.60546875000	163.35450744600	122.72925567600	7.73827886581	1824.30419922000	0	0	0	0	0	1.49976515770	7.02951860428	585844.62500000000	0	0	0	17.57142857
801	1786	8888.34570313000	83.72633361820	121.98411560100	6.89962768555	1848.27734375000	0	0	0	0	0	-4.10866308212	6.82381296158	562416.37500000000	0	1	0	17.57142857
802	1786	8253.52734375000	96.71987915040	111.98451232900	9.13202762604	1876.78002930000	0	0	0	0	0	-3.26518082619	6.81750965118	563314.37500000000	1	0	0	17.57142857
803	1786	8233.88867188000	291.25796508800	113.52210998500	14.30613422390	2068.47534180000	0	0	0	0	0	-4.90405225754	6.20855617523	547239.50000000000	0	0	0	17.57142857
804	1786	8883.12304688000	214.41983032200	128.43092346200	9.03954601288	2118.62768555000	0	0	0	0	0	-3.85470032692	6.22266960144	565698.87500000000	0	1	0	17.57142857
805	1786	8195.14648438000	76.15056610110	116.39133453400	14.20749950410	2171.94482422000	0	0	0	0	0	-2.85857033730	6.37761497498	556958.50000000000	0	0	0	17.57142857
806	1767	3149.50317383000	182.69140625000	80.41590118410	1.72390687466	52.14100265500	0	0	0	0	0	0.92365980148	8.98993015289	585779.31250000000	0	0	0	28.4
807	1767	3262.55102539000	155.35340881300	81.30553436280	1.86881685257	120.25746917700	0	0	0	0	0	-0.01956622116	7.88597297668	582437.81250000000	0	0	0	28.4
808	1767	3342.99047852000	151.75860595700	81.37817382810	1.47541737556	190.08871460000	0	0	0	0	0	0.33010140061	8.28183650970	583872.37500000000	0	0	0	28.4
809	1767	3428.42822266000	218.18074035600	82.63350677490	2.01273393631	266.72610473600	0	0	0	0	0	0.99072402716	8.46264076233	586562.00000000000	1	0	0	28.4
810	1767	3988.23071289000	190.40602111800	86.69657135010	8.19942665100	617.73541259800	0	0	0	0	0	1.57368910313	6.84686422348	581868.43750000000	1	0	0	28.4
811	1771	7447.42919922000	180.48065185500	167.55613708500	5.20074176788	2070.31225586000	0	0	0	0	0	-3.98487138748	7.44434452057	571157.75000000000	1	0	0	5.666666667
812	1774	4685.69970703000	193.70213317900	154.40885925300	3.05716538429	1524.62768555000	0	0	0	1	0	-0.74127644301	7.33648395538	584099.56250000000	0	1	0	11.16666667
813	1774	4385.70312500000	86.92451477050	148.62309265100	6.98969984055	1448.43823242000	0	0	0	1	0	-0.80252522230	6.93059396744	578377.50000000000	0	0	0	11.16666667
814	1774	3713.90258789000	74.49761962890	149.83584594700	8.34956359863	757.71398925800	0	0	0	0	0	-3.00461721420	7.12553024292	566774.68750000000	1	0	0	9.166666667
815	1774	3588.51220703000	175.27302551300	150.99983215300	6.28368663788	827.07812500000	0	0	0	0	0	-1.68519854546	6.86219024658	576171.75000000000	0	1	0	9.166666667
816	1774	3518.28906250000	128.55477905300	149.98727417000	5.06848669052	858.49591064500	0	0	0	0	0	-3.49936366081	6.93211364746	569231.62500000000	0	0	0	9.166666667
817	1773	3668.10400391000	228.55909729000	156.10423278800	4.32697200775	873.53417968800	0	0	0	1	0	-0.27153727412	6.94417953491	587922.56250000000	0	1	0	12.7
818	1773	3654.36376953000	160.38587951700	154.37733459500	7.54139471054	887.24114990200	0	0	0	1	0	3.82176542282	6.48631525040	602521.25000000000	0	1	0	12.7
819	1775	3661.31689453000	188.90156555200	147.90670776400	3.75002408028	1308.46936035000	0	0	0	1	0	-2.63658118248	7.61536026001	574535.25000000000	0	0	0	5.2
820	1775	3815.19189453000	312.74948120100	150.40107727100	2.43818569183	1364.05004883000	0	0	0	1	0	-1.69529139996	8.09808063507	580227.12500000000	0	0	0	5.2
821	1765	7100.83984375000	244.83824157700	100.78712463400	2.53024435043	210.32922363300	0	0	0	0	0	-0.63965928555	8.32954406738	580224.62500000000	1	0	0	8.833333333
822	1765	7294.08447266000	277.37069702100	104.35555267300	2.92878794670	269.49841308600	0	0	0	0	0	-0.32275742292	7.97244691849	581213.87500000000	0	0	0	8.833333333
823	1765	7535.76269531000	149.79205322300	106.48590087900	4.54720687866	338.89120483400	0	0	0	0	0	-2.93521285057	7.10497617722	568577.18750000000	0	1	0	8.833333333
824	1765	7471.19628906000	183.47981262200	103.02683258100	3.31578564644	418.50430297900	0	0	0	0	0	-2.55275321007	8.61795616150	569970.68750000000	1	0	0	8.833333333
825	1765	7569.31396484000	255.18313598600	104.65139007600	3.22244954109	463.97146606400	0	0	0	1	0	0.56582641602	7.89809942245	584808.50000000000	1	0	0	8.833333333
826	1768	8282.41796875000	296.19259643600	117.96505737300	3.31384348869	500.52032470700	0	0	0	0	0	-1.36019909382	7.51238822937	578025.87500000000	0	1	0	5
827	1768	8444.00195313000	156.11546325700	121.38110351600	5.54798316956	667.48144531300	0	0	0	0	0	-3.11152887344	7.30804443359	569223.56250000000	1	0	0	5
828	1768	8626.28710938000	156.59497070300	121.47359466600	3.71879172325	737.08007812500	0	0	0	0	0	-2.18108034134	7.36735916138	574333.87500000000	1	0	0	5
829	1768	8897.55078125000	259.17065429700	123.91527557400	3.63448643684	806.86187744100	0	0	0	0	0	-0.67760860920	7.78394985199	581489.56250000000	1	0	0	5
830	1768	9026.04882813000	257.48657226600	128.03091430700	2.24798727036	878.96636962900	0	0	0	0	0	0.50111418963	8.30869388580	588039.18750000000	0	0	0	5
831	1768	8917.04882813000	237.39299011200	131.37300109900	2.69527959824	966.66302490200	0	0	0	0	0	0.93721371889	7.69501781464	589481.43750000000	0	0	0	5
832	1768	8703.74414063000	120.32979583700	131.44419860800	2.48224091530	1047.25695801000	0	0	0	0	0	-1.27838432789	7.89293336868	580623.75000000000	0	1	0	5
833	1774	8869.19628906000	175.48687744100	117.26251983600	6.67274904251	1216.55249023000	0	0	0	0	0	-0.71235966682	7.32069206238	574024.12500000000	1	0	0	19.44444444
834	1774	9223.47656250000	297.23785400400	126.05494689900	10.07697486880	1303.26916504000	0	0	0	0	0	-4.09044122696	6.16226291656	564873.06250000000	0	0	0	19.44444444
835	1774	9262.42382813000	304.00869751000	133.72761535600	6.56039571762	1383.43579102000	0	0	0	0	0	-5.73999929428	6.79525136948	559274.50000000000	0	1	0	19.44444444
836	1774	9317.13281250000	184.98457336400	134.87983703600	4.99695205688	1456.49475098000	0	0	0	0	0	-4.64851903915	7.29187345505	565582.87500000000	0	1	0	0.333333333
837	1774	9331.62988281000	110.39493560800	131.57147216800	6.22196483612	1531.25231934000	0	0	0	0	0	-0.32185336947	6.93903160095	581468.31250000000	0	1	0	0.333333333
838	1775	8690.09863281000	75.84365844730	118.61702728300	9.75795936584	1608.31140137000	0	0	0	0	0	-1.79519605637	6.97054529190	567041.75000000000	0	0	0	14.5
839	1775	9841.75585938000	149.71438598600	127.48930358900	6.95731210709	1681.04858398000	0	0	0	0	0	3.46482014656	6.96767520905	595604.25000000000	0	0	0	14.5
840	1786	9463.99804688000	223.20666503900	130.23924255400	4.33618450165	1691.20703125000	0	0	0	0	0	2.07941102982	6.99928760529	593192.43750000000	0	1	0	17.57142857
841	1786	9403.95214844000	106.67725372300	130.52041626000	4.51640129089	1707.27441406000	0	0	0	0	0	-0.64731901884	7.27885150909	581817.56250000000	0	1	0	17.57142857
842	1786	9238.78125000000	141.66854858400	124.91773986800	3.99523663521	1728.56579590000	0	0	0	0	0	1.85595488548	7.62855911255	591593.62500000000	0	0	0	17.57142857
843	1786	8877.18066406000	116.12894439700	118.94040679900	7.73548173904	1752.62243652000	0	0	0	0	0	1.23319423199	6.99919176102	584833.62500000000	1	0	0	17.57142857
844	1786	8525.87402344000	160.36288452100	115.47741699200	8.71844387054	1782.30493164000	0	0	0	0	0	3.51521682739	6.47247314453	591220.37500000000	0	0	0	17.57142857
845	1786	8151.47802734000	211.09541320800	117.48440551800	13.51195335390	2035.43188477000	0	0	0	0	0	-10.76719760890	5.96442127228	530695.06250000000	0	1	0	17.57142857
846	1786	7538.86474609000	119.08945465100	107.57434845000	15.11229801180	2090.87841797000	0	0	0	0	0	-6.05844497681	6.70628213882	535767.31250000000	1	0	0	17.57142857
847	1767	3145.97827148000	126.86126709000	80.73531341550	2.30309438705	52.14100265500	0	0	0	0	0	0.90651357174	8.18266868591	585307.43750000000	0	0	0	28.4
848	1767	3264.68066406000	139.56907653800	81.30819702150	1.70271348953	120.41078949000	0	0	0	0	0	0.03401260823	7.86458921432	582624.43750000000	0	0	0	28.4
849	1767	3310.89013672000	157.49734497100	81.47958374020	1.49375474453	189.76000976600	0	0	0	0	0	0.20719407499	7.83587408066	582913.75000000000	0	0	0	28.4
850	1767	3351.26318359000	216.94923400900	81.60935974120	1.05116927624	259.31378173800	0	0	0	0	0	-0.04537651315	8.88602066040	582726.62500000000	1	0	0	28.4
851	1772	5445.50439453000	135.75691223100	93.94641113280	6.55553483963	369.30276489300	0	0	0	0	0	-3.73040390015	7.06730365753	564205.25000000000	1	0	0	31
852	1768	2493.46313477000	173.51756286600	131.60449218800	2.25149321556	727.73077392600	0	0	0	0	0	1.18360280991	7.71254634857	591548.87500000000	0	1	0	11.57142857
853	1774	3246.50634766000	142.92402648900	146.92915344200	5.41423988342	690.65905761700	0	0	0	0	0	-1.01684486866	7.07886028290	579048.50000000000	0	0	0	9.166666667
854	1774	3130.30664063000	147.76805114700	144.15078735400	8.43462371826	744.29199218800	0	0	0	0	0	-5.56072521210	6.86671113968	557416.37500000000	0	0	0	9.166666667
855	1773	3324.82543945000	184.39212036100	151.20164489700	8.86216926575	788.69042968800	0	0	0	1	0	-5.50450992584	6.41445779800	554776.18750000000	0	1	0	12.7
856	1765	7016.05371094000	237.29650878900	100.92509460400	3.98143482208	84.50254821780	0	0	0	1	0	-0.57265949249	7.24399948120	578701.50000000000	0	0	0	8.833333333
857	1765	7024.19970703000	250.30897522000	99.65857696530	1.96719229221	130.77655029300	0	0	0	0	0	-0.52867573500	8.70747947693	581641.00000000000	1	0	0	8.833333333
858	1765	7252.33789063000	291.11511230500	103.41061401400	2.69371056557	199.62031555200	0	0	0	1	0	-0.84838992357	7.68915700912	580664.56250000000	0	0	0	8.833333333
859	1765	7375.34228516000	156.20884704600	102.14208984400	3.69167590141	269.26251220700	0	0	0	0	0	-1.09330797195	7.97494029999	575779.56250000000	1	0	0	8.833333333
860	1765	7694.73046875000	233.19747924800	106.93322753900	3.50690960884	366.17770385700	0	0	0	1	0	1.89853477478	7.53084182739	591605.62500000000	0	0	0	8.833333333
861	1768	8040.93261719000	271.69271850600	115.28869628900	2.28554368019	410.49700927700	0	0	0	0	0	-1.65576267242	7.92535305023	578788.00000000000	0	0	0	5
862	1768	8432.30664063000	194.44355773900	116.73709869400	5.95185709000	597.67089843800	0	0	0	0	0	-3.69306683540	7.03322410583	566419.18750000000	1	0	0	5
863	1768	8847.11425781000	237.53521728500	119.43115997300	5.45617580414	667.48144531300	0	0	0	0	0	1.10104501247	7.46536779404	587642.18750000000	1	0	0	5
864	1768	9044.52539063000	240.97634887700	124.71649169900	3.56349539757	739.72131347700	0	0	0	0	0	1.58424603939	7.88118505478	590954.43750000000	0	0	0	5
865	1768	8965.82812500000	240.80023193400	129.14060974100	2.41437101364	817.40032959000	0	0	0	0	0	1.07271230221	8.03651905060	590285.87500000000	0	0	0	5
866	1768	8793.71777344000	198.39714050300	132.13185119600	2.31550121307	911.02563476600	0	0	0	0	0	-0.23299401999	7.52019166946	585789.37500000000	0	1	0	5
867	1768	8572.72070313000	100.23150634800	129.21778869600	2.60123562813	996.13763427700	0	0	0	0	0	-1.09197592735	8.14378643036	581101.68750000000	0	0	0	5
868	1774	8560.88867188000	251.26039123500	117.13944244400	9.00413322449	1245.13024902000	0	0	0	1	0	-4.13932228088	6.83145999908	552750.75000000000	1	0	0	19.44444444
869	1774	8760.59277344000	317.10574340800	124.95310211200	5.06557703018	1317.16394043000	0	0	0	0	0	-3.86625385284	7.52488756180	568632.25000000000	0	0	0	19.44444444
870	1774	9033.62792969000	278.53088378900	128.40560913100	4.19269561768	1392.55419922000	0	0	0	0	0	-3.25882744789	7.57054376602	570310.56250000000	0	0	0	0.333333333
871	1774	9064.70019531000	181.53987121600	127.18690490700	10.52134418490	1470.23864746000	0	0	0	0	0	-8.22871303558	6.24628686905	545037.93750000000	0	1	0	0.333333333
872	1775	8521.64453125000	85.77009582520	117.75454711900	14.12278270720	1543.19604492000	0	0	0	0	0	-1.35539448261	6.27008771896	567782.31250000000	0	1	0	14.5
873	1845	9412.03027344000	259.21987915000	128.91320800800	4.06562900543	1593.56127930000	0	0	0	0	0	-0.98633164167	7.82626342773	578908.00000000000	0	0	0	68.3
874	1845	9213.97460938000	199.48338317900	131.22122192400	2.57524514198	1610.59985352000	0	0	0	0	0	1.51591324806	7.49203968048	592584.81250000000	0	1	0	68.3
875	1786	9134.90136719000	139.88052368200	129.16014099100	3.35423207283	1633.12182617000	0	0	0	0	0	1.99766850471	7.41807985306	594362.62500000000	0	1	0	17.57142857
876	1786	9159.05468750000	156.31582641600	124.17249298100	7.85657739639	1656.97424316000	0	0	0	0	0	5.25381374359	6.91097259521	601762.68750000000	0	0	0	17.57142857
877	1772	3305.37817383000	146.41169738800	83.03907775880	2.87609100342	120.25746917700	0	0	0	0	0	1.39463508129	7.54814052582	587486.25000000000	0	0	0	15.5
878	1767	3400.89331055000	131.28318786600	81.90961456300	2.72474718094	189.76000976600	0	0	0	0	0	0.39074909687	7.63632774353	583572.81250000000	0	0	0	28.4
879	1767	3378.59594727000	168.35562133800	81.95143890380	0.99086403847	259.35577392600	0	0	0	0	0	0.47494149208	8.75715160370	584861.00000000000	0	0	0	28.4
880	1767	3436.92993164000	197.92614746100	82.53351593020	2.10942673683	328.93829345700	0	0	0	0	0	1.53077161312	8.68465805054	588252.56250000000	1	0	0	28.4
881	1772	5491.67138672000	255.71311950700	141.97206115700	4.11576795578	1817.39477539000	0	0	0	1	0	-1.53901147842	7.02394437790	578923.18750000000	0	0	0	8.647058824
882	1768	2281.14306641000	123.01208496100	129.50289917000	4.61620521545	648.53070068400	0	0	0	0	0	-4.12280750275	7.85128307343	568505.37500000000	0	0	0	11.57142857
883	1773	3202.65356445000	92.52207183840	149.02484130900	3.87439537048	554.80346679700	0	0	0	0	0	0.24942518771	7.54056882858	586416.50000000000	0	1	0	12.7
884	1773	2897.21679688000	131.64109802200	144.02134704600	5.94714164734	611.32080078100	0	0	0	0	0	-2.61282491684	7.06780958176	571929.37500000000	0	1	0	12.7
885	1773	2498.20605469000	164.71020507800	135.63304138200	11.19154071810	655.28906250000	0	0	0	0	0	-3.72006464005	6.68606853485	553183.25000000000	1	0	0	12.7
886	1765	6977.69335938000	250.22692871100	98.94242858890	1.20944106579	61.83814620970	0	0	0	0	0	-0.25943183899	9.03169155121	582724.00000000000	1	0	1	8.833333333
887	1765	7183.17187500000	250.23266601600	102.23198700000	3.00255370140	130.23786926300	0	0	0	1	0	-0.56674867868	7.51624011993	580132.06250000000	0	1	1	8.833333333
888	1765	7493.75683594000	281.89196777300	103.84963226300	4.97641277313	265.31344604500	0	0	1	0	0	-1.19322502613	7.15033817291	578187.18750000000	0	0	0	8.833333333
889	1765	7830.58837891000	250.63359069800	109.31835174600	4.04503488541	267.59136962900	0	0	1	0	0	-0.24219483137	7.41018867493	581639.93750000000	0	1	0	8.833333333
890	1765	7987.29296875000	267.46624755900	112.80433654800	3.02619695663	267.96615600600	0	0	0	1	0	-0.18471403420	7.34034299850	584938.50000000000	0	1	0	8.833333333
891	1768	8662.84082031000	66.85723114010	130.80772399900	2.66139388084	863.48504638700	0	0	0	0	0	-1.18779468536	7.75605058670	581052.56250000000	0	1	0	5
892	1768	8465.26562500000	186.03059387200	127.43955993700	2.04340791702	952.33001709000	0	0	0	0	0	-1.00874090195	8.60819435120	581660.43750000000	0	0	0	5
893	1774	8078.26855469000	216.23353576700	112.75994873000	8.69082832336	1178.24755859000	0	0	0	0	0	-1.24240982533	6.95548677444	569674.43750000000	1	0	0	19.44444444
894	1774	8647.86914063000	240.17857360800	123.88562011700	7.83032798767	1254.09594727000	0	0	0	0	0	2.90744662285	6.77946281433	586188.43750000000	0	0	0	19.44444444
895	1774	8989.97753906000	163.12683105500	128.16517639200	9.15481472015	1331.53271484000	0	0	0	0	0	3.94430899620	6.25813341141	590155.31250000000	0	1	0	0.333333333
896	1774	8604.35253906000	147.82908630400	119.76628875700	11.54737472530	1404.25012207000	0	0	0	0	0	6.54077911377	6.68958520889	585844.43750000000	1	0	0	0.333333333
897	1775	7875.96777344000	144.90551757800	108.34425354000	11.62990951540	1465.96044922000	0	0	0	0	0	-3.75781941414	6.44308280945	546892.12500000000	1	0	0	14.5
898	1845	9683.91601563000	192.30920410200	123.21964263900	6.56668424606	1484.55102539000	0	0	0	0	0	-1.58449268341	7.55408573151	573203.12500000000	1	0	0	68.3
899	1845	9069.03710938000	88.84276580810	131.33148193400	2.82797145844	1514.18408203000	0	0	0	0	0	-1.10423290730	7.54486131668	581540.87500000000	0	1	0	68.3
900	1772	3355.60839844000	111.44972229000	84.05696105960	1.22606122494	182.31935119600	0	0	0	0	0	0.03083332442	8.18830108643	583249.00000000000	0	1	0	15.5
901	1772	3447.21289063000	188.52093505900	82.32064056400	2.23697996140	258.74005127000	0	0	0	0	0	0.12923243642	7.76816940308	582419.93750000000	0	0	0	15.5
902	1772	3443.09497070000	214.27560424800	82.93475341800	1.07223474979	328.93829345700	0	0	0	0	0	0.55430364609	8.48523139954	585015.68750000000	0	0	0	15.5
903	1757	1982.95666504000	273.47436523400	125.27768707300	5.87078523636	222.55212402300	0	0	0	1	0	-1.11358976364	6.62196159363	578006.06250000000	0	1	1	21.57142857
904	1773	3081.39599609000	72.16455841060	147.21043396000	6.24043035507	481.16540527300	0	0	0	0	0	-2.94184589386	7.03667020798	568679.06250000000	0	1	0	12.7
905	1773	2586.58398438000	116.36509704600	139.28875732400	7.61821746826	524.96606445300	0	0	0	0	0	-0.88304096460	6.55405855179	576535.81250000000	0	0	0	12.7
906	1770	6200.58544922000	214.19590759300	142.00115966800	3.61820530891	1600.02062988000	0	0	0	0	0	1.49269783497	7.03506898880	593380.68750000000	0	1	0	9.4
907	1791	5985.82519531000	203.63435363800	136.29020690900	6.65612840652	1687.62365723000	0	0	0	0	0	1.06082367897	6.69459342957	587343.31250000000	0	1	0	14.6
908	1791	6117.42382813000	119.96747589100	133.90010070800	7.69112205505	1592.38854980000	0	0	0	0	0	2.40997838974	6.56100130081	585664.93750000000	0	1	0	14.6
909	1765	6964.79541016000	208.52331543000	98.92689514160	1.82033360004	26.94389152530	0	0	0	0	0	-0.02619839460	8.71276664734	583844.68750000000	0	0	1	8.833333333
910	1765	7162.84375000000	231.12998962400	102.04041290300	2.14167022705	61.96551513670	0	0	0	1	0	0.23720309138	7.58375978470	584506.81250000000	0	1	1	8.833333333
911	1765	7668.04736328000	136.84481811500	108.86787414600	5.32727622986	169.59860229500	0	0	0	1	0	-4.54645109177	6.96098852158	562461.25000000000	0	1	1	8.833333333
912	1768	8554.58886719000	64.42413330080	128.61233520500	4.64981794357	820.94952392600	0	0	0	0	0	-1.95371115208	7.41819715500	576904.18750000000	0	0	0	5
913	1768	8367.81250000000	242.01908874500	125.82243347200	1.96359360218	896.40783691400	0	0	0	0	0	-1.20376884937	8.62169742584	580889.62500000000	0	0	0	5
914	1845	9305.00683594000	236.37861633300	126.45439910900	5.57758855820	1386.37280273000	0	0	0	0	0	1.51474726200	6.79272413254	588237.25000000000	0	1	0	68.3
915	1772	3305.91943359000	197.29206848100	83.81081390380	3.01855516434	154.54643249500	0	0	0	0	0	0.16537575424	7.72297477722	581304.87500000000	0	1	0	15.5
916	1772	3371.31469727000	157.71075439500	82.61753845210	1.62122845650	317.44067382800	0	0	0	0	0	0.06383109838	8.23139762878	582730.68750000000	0	0	0	15.5
917	1772	3449.04980469000	207.94192504900	83.12845611570	1.36601793766	397.35571289100	0	0	0	0	0	-0.40565848351	8.05589962006	580871.25000000000	0	0	0	15.5
918	1757	2876.98413086000	198.71205139200	143.88061523400	4.05835342407	351.97143554700	0	0	0	0	0	-1.58904278278	7.56510496140	576647.43750000000	0	0	0	21.57142857
919	1757	2721.40161133000	161.42993164100	140.77386474600	6.05814886093	391.34393310500	0	0	0	0	0	-3.40574669838	7.30276727676	569582.06250000000	1	0	0	21.57142857
920	1773	2824.72534180000	211.64907836900	143.05073547400	6.74354600906	441.83709716800	0	0	0	1	0	1.63142085075	6.35060071945	591624.43750000000	0	1	0	12.7
921	1773	2286.13549805000	128.32939147900	134.75166320800	8.73858642578	464.76397705100	0	0	0	1	0	6.39214944839	7.14480209351	603200.18750000000	1	0	0	12.7
922	1765	6953.07080078000	241.65959167500	98.49726867680	2.08725619316	81.24967956540	0	0	0	1	0	-0.56209725142	8.51581859589	581006.00000000000	0	0	1	8.833333333
923	1765	7173.54833984000	171.74610900900	101.57382965100	3.63205575943	26.94389152530	0	0	0	1	0	-1.45211064816	7.06499528885	576300.18750000000	0	1	1	8.833333333
924	1765	7050.43701172000	124.54840850800	97.94076538090	2.72939634323	61.42255783080	0	0	0	0	0	-1.19226777554	7.62736225128	578330.25000000000	1	0	1	8.833333333
925	1765	7203.19921875000	263.33865356400	100.96488189700	3.67916750908	72.06599426270	0	0	0	1	0	-2.64497995377	8.06475353241	571598.81250000000	1	0	1	8.833333333
926	1749	3084.35229492000	159.92791748000	81.95305633540	2.92793083191	86.95054626460	0	0	0	0	0	0.76773566008	7.61875295639	583953.56250000000	0	0	0	27
927	1772	3229.96826172000	150.86351013200	83.81271362300	1.29948925972	183.75466918900	0	0	0	0	0	-0.12820932269	8.20317268372	581910.75000000000	0	0	0	15.5
928	1772	3394.00634766000	168.25418090800	83.54535675050	2.42536330223	368.39031982400	0	0	0	0	0	1.47856926918	7.79496860504	587436.62500000000	0	0	0	15.5
929	1772	3543.14379883000	185.50505065900	83.89576721190	4.59282398224	453.86605835000	0	0	0	0	0	1.12152183056	7.34007740021	582701.37500000000	1	0	0	15.5
930	1774	3817.43041992000	108.40214538600	145.42852783200	4.86479282379	743.99926757800	0	0	0	0	0	1.44856619835	7.04974985123	590842.50000000000	0	1	0	11.16666667
931	1757	2668.76879883000	90.93785858150	140.11592102100	9.79607486725	264.57638549800	0	0	0	0	0	-5.30378055573	6.44529533386	559663.18750000000	0	1	0	21.57142857
932	1757	2636.20214844000	202.51223754900	135.81874084500	7.51221752167	305.54544067400	0	0	0	0	0	-1.86915290356	7.04942274094	569985.50000000000	1	0	0	21.57142857
933	1773	2710.20629883000	167.57135009800	142.72224426300	3.75930523872	366.17770385700	0	0	0	1	0	0.19488908351	7.08070087433	591375.75000000000	0	1	0	12.7
934	1765	6914.51025391000	236.61463928200	97.28053283690	1.03795135021	150.08288574200	0	0	0	0	0	-0.49494427443	8.77833652496	581264.62500000000	0	0	1	8.833333333
935	1765	7011.26611328000	138.39195251500	97.54525756840	2.29649114609	80.82628631590	0	0	0	0	0	-1.86413061619	8.12075138092	575737.93750000000	0	0	1	8.833333333
936	1765	6972.83154297000	182.62303161600	96.70397949220	1.00182497501	25.97161102290	0	0	0	0	1	-0.41911724210	8.92673873901	581943.43750000000	0	0	1	8.833333333
937	1768	8059.95263672000	285.62286377000	121.89296722400	2.79652762413	761.39178466800	0	0	0	0	0	-0.97315591574	7.87090158463	580253.06250000000	0	0	0	5
938	1749	2939.15966797000	157.24154663100	80.65357208250	1.66312253475	38.68035507200	0	0	0	0	0	0.23122613132	9.23880863190	582850.93750000000	0	0	0	27
939	1749	3141.08178711000	185.62806701700	83.04236602780	2.38423609734	120.21632385300	0	0	0	0	0	0.41628968716	7.61516284943	583850.81250000000	0	0	0	27
940	1772	3493.72900391000	165.65661621100	86.10627746580	3.08217000961	390.24728393600	0	0	0	1	0	0.90985745192	7.65656375885	585955.75000000000	0	0	0	15.5
941	1772	3677.49169922000	163.14698791500	85.21127319340	2.13730573654	486.79122924800	0	0	0	1	0	0.78673940897	8.12300777435	585015.81250000000	1	0	0	15.5
942	1785	6357.93261719000	209.97009277300	158.03453064000	3.57401657104	1478.88403320000	0	0	0	0	0	-0.63002854586	7.08978748322	584098.12500000000	0	1	0	13.6
943	1785	5955.35156250000	80.35057830810	152.59416198700	7.34025049210	1480.44030762000	0	0	0	0	0	-1.05650532246	6.97054672241	578337.75000000000	0	0	0	13.6
944	1772	5772.24853516000	246.23382568400	155.43379211400	7.31497383118	1375.24145508000	0	0	0	0	0	2.56867623329	6.66496181488	592960.56250000000	0	1	0	8.647058824
945	1772	5874.91601563000	110.86640930200	156.56008911100	8.28350067139	1367.47937012000	0	0	0	0	0	-0.53532093763	6.28425931931	581735.68750000000	0	1	0	8.647058824
946	1787	3563.50097656000	136.61585998500	143.53749084500	3.52521324158	689.00970459000	0	0	0	0	0	-2.35256576538	7.57290887833	576487.87500000000	0	1	0	14
947	1757	2543.55224609000	162.83226013200	131.95361328100	12.23073005680	135.98156738300	0	0	0	0	0	-6.50181961060	6.32484197617	542192.37500000000	0	0	0	21.57142857
948	1757	2209.42871094000	213.64558410600	131.61610412600	10.60555744170	173.10028076200	0	0	0	0	0	-1.48225164413	6.81082057953	563490.31250000000	1	0	0	21.57142857
949	1757	2713.92553711000	172.72065734900	138.63613891600	7.31556987762	227.96502685500	0	0	0	0	0	4.99298715591	6.48943138123	600429.43750000000	0	0	0	21.57142857
950	1773	2634.34521484000	232.31343078600	139.36715698200	4.52459955215	267.59136962900	0	0	0	1	0	-2.46614909172	7.14189481735	575776.56250000000	0	1	0	12.7
951	1768	7866.70458984000	263.60751342800	116.88850402800	4.71873569489	623.35552978500	0	0	0	0	0	-0.74623727799	7.31424045563	577965.56250000000	0	0	0	5
952	1768	7908.99072266000	261.46609497100	119.05611419700	3.42840075493	702.53265380900	0	0	0	0	0	-2.21685934067	7.96228265762	574281.75000000000	0	0	0	5
953	1774	7430.73876953000	103.16052246100	111.06789398200	8.00366592407	987.56683349600	0	0	0	0	0	1.94901084900	6.68769502640	587112.50000000000	0	1	0	18
954	1774	6825.21728516000	113.07062530500	100.35098266600	3.99839568138	1059.27697754000	0	0	0	0	0	-0.32475265861	8.10140132904	577431.00000000000	1	0	0	18
955	1787	11187.02832030000	212.66246032700	128.14567565900	8.27357673645	1643.24914551000	0	0	0	0	0	-2.01956987381	6.42594146729	569069.25000000000	0	0	0	10.5
956	1787	11092.20898440000	252.47955322300	130.68870544400	7.48549270630	1573.54089355000	0	0	0	0	0	-2.62592363358	7.12400913239	570197.18750000000	0	0	0	10.5
957	1749	2952.73022461000	169.12380981400	81.06651306150	2.05989837646	60.17673110960	0	0	0	0	0	0.42512860894	8.89091205597	583330.56250000000	0	0	0	27
958	1749	3136.77343750000	197.20719909700	83.47650146480	1.90927267075	150.28753662100	0	0	0	0	0	0.13891413808	7.93376684189	582864.50000000000	0	0	0	27
959	1749	3374.40600586000	211.03477478000	86.35340881350	3.07337760925	333.46710205100	0	0	0	0	0	2.02847003937	7.99736070633	590542.50000000000	0	0	0	27
960	1749	3530.37841797000	180.29978942900	87.97460937500	2.04736328125	423.03466796900	0	0	0	1	0	1.67589235306	8.07071590424	588991.68750000000	0	0	0	27
961	1772	3670.52783203000	182.35246276900	87.94207000730	2.48726296425	513.56622314500	0	0	0	1	0	2.12575793266	8.00572776794	591036.12500000000	0	0	0	15.5
962	1785	6407.12353516000	175.25863647500	156.01475524900	4.13625669479	1366.22131348000	0	0	0	0	0	-2.62331533432	7.07566547394	575299.50000000000	0	1	0	13.6
963	1785	6148.14843750000	184.03044128400	154.81134033200	4.49469661713	1368.52221680000	0	0	0	0	0	1.89558637142	6.97492408752	595514.06250000000	0	1	0	13.6
964	1772	5163.53955078000	197.21592712400	140.99455261200	4.66234493256	1014.39562988000	0	0	0	1	0	3.52318215370	7.47435092926	598918.75000000000	1	0	0	8.647058824
965	1772	4958.67431641000	169.81576538100	142.97706604000	4.26208734512	1002.22949219000	0	0	0	1	0	3.17862558365	7.17852735519	598011.81250000000	0	1	0	8.647058824
966	1757	1801.35925293000	199.37503051800	123.89784240700	7.75797700882	39.57308578490	0	0	0	0	0	-1.57126033306	6.93530750275	571747.81250000000	1	0	0	21.57142857
967	1757	1992.04162598000	246.66361999500	132.77508544900	10.03104686740	81.83740997310	0	0	0	0	0	-0.13320308924	6.57251358032	574181.93750000000	1	0	0	21.57142857
968	1774	7772.32910156000	191.91009521500	113.55482482900	5.07681465149	465.99118042000	0	0	0	1	0	2.81143069267	6.94093179703	593145.06250000000	0	0	0	19.44444444
969	1774	7744.55761719000	117.78701782200	116.59562683100	10.15122413640	697.25292968800	0	0	0	0	0	-9.17283439636	6.43939065933	535599.56250000000	0	0	0	19.44444444
970	1774	7639.81347656000	158.86082458500	114.29285430900	7.39325761795	767.03771972700	0	0	0	0	0	-3.34408783913	7.46933984756	566488.56250000000	1	0	0	19.44444444
971	1774	7753.54101563000	144.37776184100	117.34255981400	3.98483705521	839.25488281300	0	0	0	0	0	-1.29630517960	7.05794763565	577545.12500000000	0	1	0	18
972	1774	7438.20605469000	82.64833068850	111.83659362800	6.21225452423	915.89483642600	0	0	0	0	0	-0.72205370665	7.00694894791	577818.18750000000	0	1	0	18
973	1774	6821.54248047000	106.19197845500	101.33963012700	5.38196802139	968.35015869100	0	0	0	0	0	0.42531880736	7.46159076691	582632.50000000000	1	0	0	18
974	1774	7580.87988281000	200.36430358900	111.13751983600	4.83884620667	1567.60485840000	0	0	0	0	0	3.86560249329	6.80484342575	598227.37500000000	0	1	0	25.2
975	1787	10948.03417970000	201.14157104500	117.86117553700	7.27794837952	1792.62500000000	0	0	0	0	0	-0.48972237110	7.12962818146	577107.81250000000	1	0	0	10.5
976	1787	11393.66699220000	203.65066528300	125.52467346200	8.62375354767	1722.91601563000	0	0	0	0	0	2.84550023079	6.65294075012	590038.43750000000	1	0	0	10.5
977	1787	11159.06445310000	153.01913452100	131.58718872100	4.60106086731	1653.20764160000	0	0	0	0	0	0.80871587992	7.00527811050	585917.68750000000	0	1	0	10.5
978	1749	2964.50976563000	214.22447204600	81.49543762210	2.54554796219	120.81481170700	0	0	0	0	0	0.22832089663	8.64345550537	581934.00000000000	0	0	0	27
979	1749	3702.65502930000	201.47978210400	92.73868560790	6.66149187088	372.95709228500	0	0	0	0	0	5.80914258957	7.08576631546	602512.68750000000	0	0	0	27
980	1749	3800.23046875000	170.58886718800	93.60605621340	5.52756118774	464.33950805700	0	0	0	0	0	5.01151323318	7.03514003754	600445.37500000000	0	0	0	27
981	1772	5201.40917969000	200.67573547400	146.81271362300	4.61634635925	917.35632324200	0	0	0	1	0	3.10106110573	7.23484230042	597694.18750000000	0	0	0	8.647058824
982	1772	4981.54003906000	171.60021972700	148.63737487800	3.89268088341	904.58288574200	0	0	0	1	0	3.63687515259	7.25154161453	600557.62500000000	0	1	0	8.647058824
983	1768	3719.51635742000	243.78561401400	142.09515380900	3.78302860260	850.78009033200	0	0	0	1	0	-0.62225824595	7.15871763229	580728.00000000000	0	1	0	13
984	1757	1467.85046387000	241.32699585000	121.18843078600	6.49266576767	52.76411437990	0	0	0	0	0	-2.26394462585	6.92870330811	570015.93750000000	0	0	0	21.57142857
985	1757	1510.61059570000	216.30683898900	124.79412841800	12.75387191770	23.07019805910	0	0	0	0	0	-9.23428916931	6.40861749649	534274.43750000000	0	0	0	21.57142857
986	1770	5269.35205078000	243.02262878400	136.47589111300	1.53875601292	1308.64233398000	0	0	1	0	0	0.33171400428	8.92415714264	588025.62500000000	0	0	0	9.4
987	1770	5383.07812500000	209.12892150900	138.26586914100	1.43738925457	1336.30053711000	0	0	1	0	0	1.16236996651	8.24322032928	592038.68750000000	0	0	0	9.4
988	1774	7055.38037109000	271.09191894500	99.36606597900	3.75693130493	179.88233947800	0	0	0	0	0	-0.32456311584	7.78236246109	577770.37500000000	1	0	0	19.44444444
989	1774	7463.33203125000	234.29158020000	105.62701416000	6.90452337265	250.37908935500	0	0	0	0	0	3.43108344078	6.77776718140	594277.18750000000	1	0	0	19.44444444
990	1774	7910.59619141000	245.60371398900	113.01786041300	6.19194030762	329.16183471700	0	0	0	1	0	1.66249799728	6.73503494263	587069.68750000000	0	0	0	19.44444444
991	1774	7771.85253906000	181.88325500500	116.71544647200	2.90572690964	407.63827514600	0	0	0	1	0	0.81952935457	7.25508737564	589159.00000000000	0	1	0	19.44444444
992	1774	7286.84521484000	212.62351989700	108.91233825700	8.15970802307	627.66223144500	0	0	0	0	0	0.88986110687	7.40686273575	580547.18750000000	1	0	0	19.44444444
993	1774	7849.25244141000	182.95620727500	118.10137176500	6.66833400726	700.04443359400	0	0	0	0	0	3.57029533386	6.31500148773	593401.93750000000	0	1	0	19.2
994	1774	7756.68457031000	170.40715026900	112.26575470000	8.50816535950	778.11340332000	0	0	0	0	0	-3.38004279137	6.82035827637	562607.68750000000	0	0	0	18
995	1774	7234.31591797000	113.50939178500	108.95295715300	6.49178981781	856.19250488300	0	0	0	1	0	-0.19031195343	6.93850994110	580343.37500000000	0	1	0	18
996	1774	6742.99023438000	103.15617370600	101.40935516400	5.73146724701	873.19293212900	0	0	0	0	0	1.15932703018	7.38728332520	584294.18750000000	1	0	0	18
997	1845	8098.59472656000	251.20729064900	120.27045440700	1.95769512653	953.40563964800	0	0	1	0	0	-0.23463764787	8.57613658905	583364.43750000000	0	0	0	68.3
998	1787	10709.55566410000	179.42755127000	114.79943847700	7.76449728012	1942.00158691000	0	0	0	0	0	-2.63207077980	7.21667766571	566558.50000000000	1	0	0	10.5
999	1787	11284.84082030000	241.27476501500	122.89817810100	8.63551902771	1862.33410645000	0	0	0	0	0	3.67160487175	6.44125366211	594190.50000000000	0	0	0	10.5
1000	1787	11438.00000000000	211.59646606400	130.30738830600	4.82020521164	1792.61889648000	0	0	0	0	0	0.36268785596	6.89918899536	584833.25000000000	0	1	0	10.5
1001	1829	8180.19384766000	201.04129028300	137.52690124500	2.75483489037	1140.92919922000	0	0	0	0	0	-1.94735276699	7.49963855743	577936.75000000000	0	1	0	2
1002	1829	8116.52490234000	143.80897522000	137.27619934100	1.77821862698	1197.46398926000	0	0	0	0	0	0.89668834209	8.21354770660	590528.87500000000	0	1	0	2
1003	1749	2980.14550781000	250.80331420900	82.10636138920	3.12238025665	178.25646972700	0	0	0	0	0	0.27142834663	8.04391956329	580510.00000000000	1	0	0	27
1004	1749	4255.08837891000	210.90116882300	102.69896698000	5.73278856277	416.52423095700	0	0	0	0	0	4.37842273712	7.15252399445	599423.93750000000	0	1	0	27
1005	1749	4318.50732422000	143.99945068400	102.43042755100	5.88720130920	504.16577148400	0	0	0	0	0	3.98327469826	7.03615999222	599505.75000000000	0	1	0	27
1006	1749	4103.92480469000	167.18415832500	96.13864135740	5.71775817871	592.63470459000	0	0	0	0	0	3.21197366714	7.35312032700	595138.43750000000	0	0	0	27
1007	1772	7682.04833984000	174.42620849600	133.68368530300	6.68130397797	489.88641357400	0	0	0	1	0	5.83884000778	6.68222618103	609636.75000000000	0	1	0	31
1008	1772	5302.81689453000	209.30227661100	154.03242492700	4.61853837967	954.27233886700	0	0	1	0	0	-0.21199509502	6.91609716415	584407.62500000000	0	1	0	8.647058824
1009	1772	5277.85791016000	86.20291137700	147.06414794900	8.25214862823	931.20648193400	0	0	1	0	0	-2.69610381126	7.16634464264	568204.81250000000	1	0	0	8.647058824
1010	1757	1251.72741699000	216.29370117200	116.22178649900	2.03205204010	166.64100647000	0	0	0	0	0	0.26193618774	8.03236865997	583485.62500000000	1	0	1	21.57142857
1011	1757	1145.36291504000	154.87532043500	118.09167480500	6.39359045029	135.98156738300	0	0	0	0	0	-1.62495541573	6.71154260635	572026.43750000000	0	0	1	21.57142857
1012	1770	4568.84863281000	174.40585327100	118.44074249300	7.18480539322	926.42883300800	0	0	0	0	0	-0.65117043257	6.78216886520	575326.43750000000	0	0	0	9.4
1013	1773	5634.12500000000	197.63227844200	142.50086975100	2.72420692444	1279.79736328000	0	0	0	0	0	2.48634409904	7.66431236267	597217.81250000000	0	1	0	11.5
1014	1773	5743.66845703000	171.90864563000	143.14863586400	3.09058809280	1309.63818359000	0	0	0	0	0	2.80952095985	7.29771804810	598523.93750000000	0	1	0	11.5
1015	1774	6887.90087891000	276.33663940400	96.73641204830	4.69019508362	45.11637115480	0	0	0	0	0	1.26320123672	8.28104019165	584774.18750000000	1	0	1	19.44444444
1016	1774	7482.81689453000	228.70065307600	106.95830535900	11.21431255340	113.08142852800	0	0	0	0	0	7.32928943634	6.36674880981	608636.31250000000	0	1	0	19.44444444
1017	1774	7914.80371094000	204.19984436000	113.52977752700	8.88772773743	193.62182617200	0	0	0	0	0	5.04946660995	6.44788169861	601211.81250000000	0	1	0	19.44444444
1018	1774	8070.65527344000	181.39613342300	117.51786041300	4.99017143250	269.14364624000	0	0	0	0	0	3.29304432869	6.76414155960	597531.00000000000	0	1	0	19.44444444
1019	1845	7218.84863281000	256.92965698200	108.37938690200	7.87929296494	561.76373291000	0	0	0	0	0	-1.13959956169	7.45639133453	572918.56250000000	0	0	0	68.3
1020	1774	7725.50488281000	94.73487091060	113.30679321300	7.82181215286	641.28228759800	0	0	0	0	0	-5.86628150940	6.46924209595	553028.50000000000	0	1	0	18
1021	1774	7696.14160156000	161.75106811500	106.12799072300	9.24575614929	724.98419189500	0	0	0	0	0	-3.31533336639	6.80021047592	562909.18750000000	1	0	0	18
1022	1774	7292.37841797000	197.45828247100	110.86403656000	4.55667495728	773.79235839800	0	0	0	1	0	1.01440417767	6.97333955765	587423.37500000000	0	1	0	18
1023	1774	6887.37158203000	119.68730926500	106.02548980700	6.28533124924	774.60668945300	0	0	0	1	0	3.00251269341	6.83780908585	591802.87500000000	0	1	0	18
1024	1774	6426.49902344000	156.68621826200	97.47403717040	5.69347000122	774.60668945300	0	0	0	0	0	0.68952471018	7.65675115585	578446.56250000000	1	0	0	18
1025	1845	8168.24218750000	241.39196777300	120.11822509800	4.16838407516	860.83575439500	0	0	1	0	0	-1.77993643284	7.00693464279	578640.31250000000	0	1	0	68.3
1026	1787	10390.95117190000	87.11518096920	116.97470092800	11.63778400420	2081.42016602000	0	0	0	0	0	-5.06788206100	6.59413671494	550050.37500000000	1	0	0	10.5
1027	1787	10826.93261720000	227.91682434100	118.46224975600	10.14950370790	2011.71081543000	0	0	0	0	0	4.08904123306	6.41277027130	591870.68750000000	1	0	0	10.5
1028	1787	11286.77539060000	207.34400939900	126.08036804200	6.75730133057	1932.04309082000	0	0	0	0	0	1.07174992561	6.81418037415	584194.50000000000	0	1	0	10.5
1029	1787	11524.44335940000	205.13813781700	129.79243469200	4.54669857025	1862.33410645000	0	0	0	0	0	-0.53335458040	7.04318380356	582311.18750000000	0	1	0	10.5
1030	1829	8104.45849609000	233.39729309100	134.82070922900	3.20745801926	1224.90356445000	0	0	0	0	0	-1.06326067448	7.86846876144	582113.62500000000	0	0	0	2
1031	1829	7983.41162109000	197.23982238800	137.40968322800	1.96842169762	1277.74694824000	0	0	0	0	0	-1.10227656364	7.64764118195	582141.93750000000	0	1	0	2
1032	1749	3042.03662109000	213.14639282200	82.81865692140	5.93809175491	163.71109008800	0	0	0	0	0	0.37980189920	7.34882450104	577689.50000000000	1	0	0	27
1033	1749	3803.81445313000	283.73001098600	92.43546295170	11.86005687710	258.91217041000	0	0	0	0	0	-6.31388187408	6.13531589508	547164.62500000000	0	1	0	27
1034	1749	4484.49023438000	276.83776855500	105.09142303500	3.40935277939	450.49975585900	0	0	0	0	0	-1.53537976742	7.27206611633	578873.62500000000	0	1	0	27
1035	1749	4513.14697266000	129.27064514200	105.64624023400	3.15094137192	542.75708007800	0	0	0	0	0	-0.33650922775	7.26275491714	583079.50000000000	0	1	0	27
1036	1749	4452.17773438000	148.47222900400	100.84579467800	4.90879201889	633.23382568400	0	0	0	0	0	2.05358743668	7.47427892685	588286.56250000000	0	0	0	27
1037	1772	7944.68310547000	69.53659820560	134.28224182100	7.24210453033	586.63720703100	0	0	0	1	0	-6.16899871826	6.58761501312	560023.56250000000	0	1	0	31
1038	1773	6029.21142578000	271.10314941400	158.13278198200	5.46938371658	1075.29602051000	0	0	0	0	0	0.02050849609	6.92556285858	585560.50000000000	0	1	0	10
1039	1773	5961.18603516000	172.22351074200	161.04579162600	2.34515643120	1063.85144043000	0	0	0	0	0	-0.55936652422	7.58021593094	585513.12500000000	0	1	0	10
1040	1772	5133.18164063000	190.94834899900	153.65534973100	3.98270297050	860.12170410200	0	0	1	0	0	-1.44808602333	6.89507341385	580083.00000000000	0	1	0	8.647058824
1041	1772	5211.96044922000	97.44348907470	147.37556457500	7.94390678406	834.47515869100	0	0	1	0	0	1.52310407162	7.01233148575	587914.68750000000	0	0	0	8.647058824
1042	1768	2527.97216797000	257.98727417000	124.76768493700	5.10216617584	630.26470947300	0	0	0	1	0	-1.12965345383	7.57661056519	577576.56250000000	1	0	0	13
1043	1757	1172.23986816000	174.52734375000	116.75569915800	5.15247106552	260.24304199200	0	0	0	0	0	-0.65199375153	6.96603345871	578136.00000000000	0	0	1	21.57142857
1044	1757	931.09503173800	118.79380798300	116.02015686000	2.62743258476	213.20492553700	0	0	0	0	0	-0.68808043003	8.30062484741	580568.18750000000	0	0	1	21.57142857
1045	1785	2022.91772461000	290.13278198200	135.24333190900	8.95461845398	637.49652099600	0	0	0	0	0	-4.74171447754	6.51700687408	558816.06250000000	0	1	0	9.571428571
1046	1753	5606.33007813000	309.33978271500	142.19573974600	4.30328893661	1187.78393555000	0	0	0	0	0	-3.58551812172	7.07756137848	570863.06250000000	0	1	0	23
1047	1753	5847.19287109000	229.43379211400	144.31483459500	3.50584387779	1213.32104492000	0	0	0	0	0	-2.72480940819	7.06686639786	574879.81250000000	0	1	0	23
1048	1766	6850.42675781000	270.59078979500	96.26306152340	5.91803979874	28.31890296940	0	0	0	0	0	-0.55595529079	7.87063646317	572914.00000000000	1	0	1	29.25
1049	1774	7056.25292969000	247.52351379400	106.51856994600	8.48232173920	505.49874877900	0	0	0	0	0	-2.95953321457	7.05510282516	564364.43750000000	0	1	0	23.25
1050	1774	7201.42626953000	96.89508819580	104.29042816200	11.20134449010	592.63470459000	0	0	0	0	0	-4.81965875626	6.49472188950	552374.12500000000	1	0	0	18
1051	1774	7304.44433594000	249.38696289100	105.70503997800	7.89820528030	665.49218750000	0	0	0	0	0	1.22056162357	6.83674192429	584207.87500000000	0	0	0	18
1052	1774	7464.89501953000	182.01417541500	114.20090484600	5.48875808716	676.02038574200	0	0	0	1	0	0.27107450366	6.57339191437	582978.75000000000	0	1	0	18
1053	1774	7103.85009766000	121.16921997100	109.48489379900	5.98384857178	676.02038574200	0	0	0	1	0	0.00571113965	6.87189865112	582435.75000000000	0	1	0	18
1054	1774	6648.77783203000	133.44989013700	102.20347595200	6.77657270432	676.02038574200	0	0	0	1	0	3.68786001205	7.06382942200	593078.06250000000	0	0	0	18
1055	1774	6265.79833984000	175.86682128900	95.61803436280	5.16643333435	676.02038574200	0	0	0	0	0	0.95002782345	7.50920724869	581767.31250000000	1	0	0	18
1056	1845	7951.23730469000	197.19764709500	117.05206298800	2.83925199509	711.59912109400	0	0	0	0	0	0.64755803347	7.69138956070	586159.81250000000	0	0	0	68.3
1057	1845	7994.15625000000	135.33184814500	115.23497009300	3.33782601357	735.84228515600	0	0	0	0	0	-0.69952183962	7.87213850021	580160.37500000000	0	0	0	68.3
1058	1749	7304.27929688000	117.27775573700	104.45332336400	5.31459331512	938.30664062500	0	0	0	0	0	0.98438084126	8.06164836884	585240.68750000000	1	0	0	38.33333333
1059	1774	7238.77783203000	163.81152343800	103.73680114700	6.02734279633	1005.99548340000	0	0	0	0	0	4.71217346191	7.77371692657	599422.81250000000	1	0	0	25.2
1060	1774	7086.35693359000	128.38520813000	101.74420929000	6.56068420410	1076.52490234000	0	0	0	0	0	4.53148126602	7.60587835312	596850.43750000000	1	0	0	25.2
1061	1774	6874.74267578000	185.74835205100	99.33944702150	5.73331689835	1150.79138184000	0	0	0	0	0	-0.61071676016	7.84390497208	576169.50000000000	1	0	0	25.2
1062	1787	10271.47558590000	171.20492553700	115.56477356000	9.98785686493	2220.83935547000	0	0	0	0	0	-2.68920254707	6.49882888794	560795.18750000000	1	0	0	10.5
1063	1787	10181.26074220000	160.62249755900	111.73951721200	9.61330223083	2151.12451172000	0	0	0	0	0	-1.23962688446	6.69086265564	569752.56250000000	1	0	0	10.5
1064	1787	10737.53808590000	195.98722839400	119.82736206100	8.51111030579	2081.42016602000	0	0	0	0	0	-3.16030955315	6.31263303757	564955.87500000000	0	1	0	10.5
1065	1787	11253.13574220000	217.36683654800	124.28619384800	8.69392967224	2001.75219727000	0	0	0	0	0	-1.01717472076	6.52611827850	575444.12500000000	0	0	0	10.5
1066	1787	11366.31542970000	160.94709777800	130.64401245100	5.13181400299	1932.04882813000	0	0	0	0	0	0.28219085932	6.73099040985	584929.00000000000	0	1	0	10.5
1067	1787	11419.79101560000	180.64369201700	124.31715393100	7.16162109375	1863.15368652000	0	0	0	0	0	-2.59810328484	6.93755960464	570124.87500000000	0	1	0	10.5
1068	1769	9558.52734375000	167.32633972200	140.85122680700	3.86945390701	1267.92932129000	0	0	0	1	0	-1.47092902660	6.99040222168	579132.18750000000	0	1	0	2.5
1069	1829	7903.65234375000	286.24475097700	135.25820922900	2.29454660416	1360.32983398000	0	0	0	0	0	-0.96188324690	7.95667457581	582394.93750000000	0	1	0	2
1070	1829	7898.44482422000	81.23879241940	134.87596130400	2.26303625107	1423.03137207000	0	0	0	0	0	-0.52811509371	7.77235937119	583676.81250000000	0	0	0	2
1071	1749	3182.50292969000	224.24021911600	85.46680450440	8.10745239258	153.83959960900	0	0	0	0	0	3.40217518806	6.85423564911	589366.75000000000	1	0	0	27
1072	1813	8185.95458984000	227.25846862800	137.46011352500	5.99896955490	743.99938964800	0	0	1	0	0	3.65084147453	6.83857345581	600204.37500000000	0	1	0	27.75
1073	1772	5017.60595703000	212.53446960400	150.46739196800	4.24038600922	767.14526367200	0	0	1	0	0	-1.06607091427	7.23409366608	581253.25000000000	0	1	0	8.647058824
1074	1772	4979.76171875000	102.65499877900	147.92730712900	3.88059473038	738.26202392600	0	0	1	0	0	0.84654581547	7.66482114792	589899.31250000000	0	0	0	8.647058824
1075	1757	1239.48535156000	202.96638488800	116.77807617200	3.05022072792	385.95989990200	0	0	0	0	0	1.95415949821	8.29170131683	589203.37500000000	1	0	1	21.57142857
1076	1757	1201.74194336000	167.89421081500	118.41234588600	6.24434995651	347.94372558600	0	0	0	0	0	3.66322755814	6.82731485367	595017.75000000000	1	0	1	21.57142857
1077	1756	1018.09771729000	250.47503662100	119.08097076400	3.76015257835	36.48445129390	0	0	0	1	0	-0.54825776815	7.53875064850	581707.50000000000	0	1	0	18
1078	1756	688.40686035200	192.52995300300	115.68816375700	4.47304058075	219.55122375500	0	0	0	1	0	-3.20201730728	7.46023654938	567594.37500000000	1	0	1	18
1079	1756	1910.99499512000	216.19616699200	130.76451110800	6.95060920715	567.82110595700	0	0	0	0	0	4.33767461777	6.94525718689	598289.06250000000	1	0	0	18
1080	1753	5071.06494141000	315.99667358400	133.15199279800	3.42561340332	1059.94091797000	0	0	0	0	0	-3.03405022621	7.64216136932	572637.25000000000	1	0	0	23
1081	1773	5693.96972656000	197.55883789100	141.64596557600	3.22196745872	1180.26611328000	0	0	0	0	0	1.94889068604	7.18771171570	593911.87500000000	0	1	0	11.5
1082	1768	5807.83593750000	196.02960205100	141.33587646500	3.32877421379	1222.30163574000	0	0	0	0	0	-0.92544120550	7.26702451706	580768.00000000000	0	1	0	4.5
1083	1766	6866.83447266000	244.04316711400	96.81076049800	7.58664989471	81.24967956540	0	0	0	0	0	-0.66672688723	8.07835102081	571880.25000000000	1	0	1	29.25
1084	1766	7718.11669922000	241.90774536100	112.20743560800	9.08889102936	26.94389152530	0	0	0	0	0	-3.83129525185	6.11913967133	568229.81250000000	0	1	0	29.25
1085	1766	7591.12744141000	140.25656127900	110.89933776900	5.64654397964	61.83814620970	0	0	0	0	0	-2.43832850456	7.05388021469	571076.18750000000	0	0	0	29.25
1086	1774	6557.86523438000	164.13359069800	98.39379119870	6.19164228439	463.04461669900	0	0	0	0	0	-3.80946922302	7.49673223495	561723.00000000000	1	0	0	23.25
1087	1845	6610.15332031000	207.14962768600	98.19013977050	8.39178276062	545.77447509800	0	0	0	0	0	-2.32139611244	6.48217582703	568109.87500000000	1	0	0	68.3
1088	1845	6845.76562500000	234.04516601600	103.63842010500	7.61275672913	577.31384277300	0	0	0	0	0	-4.99532604218	6.48755884171	555936.68750000000	0	1	0	68.3
1089	1774	7049.06542969000	181.33265686000	107.58706665000	9.17271041870	577.43408203100	0	0	0	0	0	-5.95746994019	6.32167434692	552634.87500000000	0	1	0	18
1090	1774	6805.39648438000	244.40020752000	102.98561096200	8.54489898682	577.43408203100	0	0	0	1	0	-5.37013912201	6.89210700989	554759.87500000000	1	0	0	18
1091	1774	6938.20312500000	177.75920105000	107.08975982700	4.84296083450	577.43408203100	0	0	1	0	0	1.88336718082	6.88789510727	592549.18750000000	0	1	0	18
1092	1774	6602.21777344000	131.71679687500	102.26625824000	7.26765823364	577.43408203100	0	0	1	0	0	3.82852339745	6.63066196442	593949.56250000000	0	1	0	18
1093	1774	6125.76123047000	148.72030639600	93.92401123050	2.55975222588	577.43408203100	0	0	0	0	0	-0.00762796309	8.32030963898	581884.18750000000	1	0	0	18
1094	1845	7936.27099609000	162.32960510300	118.93753814700	3.17852091789	615.96826171900	0	0	0	1	0	-1.00028097630	7.25071048737	582668.00000000000	0	1	0	68.3
1095	1845	8101.40380859000	138.69375610400	113.73389434800	7.06572484970	642.16467285200	0	0	0	1	0	-1.24476301670	7.23745155334	572009.50000000000	0	0	0	68.3
1096	1845	7852.64648438000	192.49751281700	113.95944976800	3.64918255806	680.72106933600	0	0	0	0	0	1.45639228821	6.99922513962	590413.43750000000	0	0	0	68.3
1097	1845	7617.09179688000	123.18367767300	111.00543212900	4.32180929184	731.13574218800	0	0	0	0	0	2.17292165756	7.61473798752	590601.25000000000	0	0	0	68.3
1098	1845	7564.99316406000	173.69175720200	109.57366943400	4.53174161911	799.55566406300	0	0	0	0	0	3.93784689903	7.78244161606	598983.00000000000	0	0	0	68.3
1099	1749	7634.18457031000	191.69616699200	110.11269378700	3.59134006500	866.59906005900	0	0	0	0	0	3.32421326637	7.68672513962	597114.62500000000	0	0	0	38.33333333
1100	1749	7626.05126953000	208.44107055700	111.47729492200	3.44806742668	937.49597168000	0	0	0	0	0	2.49545121193	7.59809827805	592832.31250000000	0	1	0	38.33333333
1101	1749	7530.55273438000	129.85906982400	110.89493560800	3.79859781265	1012.17883301000	0	0	0	0	0	2.30489063263	7.32388353348	593109.12500000000	0	1	0	38.33333333
1102	1749	7274.96972656000	144.36549377400	106.38478088400	5.97056055069	1090.71960449000	0	0	0	0	0	4.61030149460	6.90256404877	599417.75000000000	0	0	0	38.33333333
1103	1774	6963.46923828000	142.08103942900	101.16782379200	5.44332313538	1169.92248535000	0	0	0	0	0	4.21173334122	7.28836679459	597746.50000000000	1	0	0	25.2
1104	1774	6682.49609375000	158.02548217800	97.36349487300	5.44025802612	1248.22143555000	0	0	0	0	0	2.59785151482	7.46779537201	589634.37500000000	1	0	0	25.2
1105	1774	6484.80029297000	176.50169372600	95.32621002200	3.96602129936	1328.45471191000	0	0	0	0	0	2.82519912720	7.83030033112	592298.93750000000	1	0	0	25.2
1106	1774	6328.62500000000	113.42708587600	93.95710754390	3.64637875557	1411.11938477000	0	0	0	0	0	1.56030321121	7.62560224533	587056.43750000000	1	0	0	25.2
1107	1787	9710.09570313000	97.51979827880	128.08927917500	8.30590152740	2430.19311523000	0	0	0	0	0	-0.62750035524	6.85452651978	575633.81250000000	0	1	0	10.5
1108	1787	10253.52734380000	199.40757751500	118.50929260300	8.61073970795	2360.25878906000	0	0	0	0	0	-6.59051847458	6.73531961441	550463.56250000000	0	0	0	10.5
1109	1787	10163.08593750000	65.76306915280	116.30691528300	10.06447410580	2290.54907227000	0	0	0	0	0	-3.42126083374	6.12706136703	560947.06250000000	0	1	0	10.5
1110	1787	11065.47656250000	146.57044982900	126.23928833000	5.36522531509	2002.50903320000	0	0	0	0	0	-4.35589694977	6.87133836746	564802.37500000000	0	1	0	10.5
1111	1787	11144.14550780000	178.49800109900	119.90689849900	11.68848705290	1935.94042969000	0	0	0	0	0	-4.13653230667	6.55713939667	555721.68750000000	0	0	0	10.5
1112	1829	7894.90234375000	279.97827148400	133.39601135300	3.34160470963	1445.01000977000	0	0	0	0	0	-0.79554075003	7.76765537262	582045.06250000000	0	0	0	2
1113	1829	7764.90380859000	140.73344421400	134.85659790000	2.24815416336	1504.19543457000	0	0	0	0	0	0.51247978210	7.63880252838	588666.56250000000	0	0	0	2
1114	1829	7888.20458984000	111.25314331100	131.68589782700	2.02422904968	1560.72534180000	0	0	0	0	0	0.69160091877	8.57802963257	589293.56250000000	0	0	0	2
1115	1749	2802.51147461000	187.71006774900	79.75711822510	0.75484335423	32.53120422360	0	0	0	0	0	0.01356636547	10.06672763820	580102.75000000000	1	0	0	27
1116	1749	3490.11376953000	249.83860778800	91.65980529790	12.48968791960	130.72293090800	0	0	0	0	0	3.01214170456	6.01808404922	579654.12500000000	0	0	0	27
1117	1813	8300.69824219000	260.77996826200	141.99597168000	3.68991875648	834.63232421900	0	0	1	0	0	0.55470025539	7.00731420517	589809.62500000000	0	1	0	27.75
1118	1772	4844.20849609000	252.20388793900	150.58840942400	2.54556512833	675.67333984400	0	0	1	0	0	-0.27755355835	7.44562387466	586206.18750000000	0	1	0	8.647058824
1119	1772	4881.68066406000	87.99857330320	149.35490417500	3.86891126633	642.73010253900	0	0	1	0	0	-0.25672289729	7.12005758286	585317.56250000000	0	1	0	8.647058824
1120	1757	1648.90698242000	147.54208374000	122.63996887200	9.05432319641	476.72991943400	0	0	0	0	0	3.16715693474	6.52024173737	590760.00000000000	0	0	0	21.57142857
1121	1757	1510.15515137000	237.79209899900	122.56352233900	4.83612394333	430.57333374000	0	0	0	0	0	0.21720607579	7.21836948395	586265.87500000000	0	0	0	21.57142857
1122	1756	517.31390380900	251.81185913100	112.94401550300	0.96404772997	150.08288574200	0	0	0	1	0	-0.79511356354	9.02089023590	581466.81250000000	1	0	1	18
1123	1753	5064.45507813000	249.21214294400	130.26148986800	4.67581033707	970.31536865200	0	0	0	0	0	1.64923369884	7.58833742142	590586.37500000000	1	0	0	23
1124	1753	5371.48242188000	228.92034912100	139.32936096200	3.98482704163	1090.33898926000	0	0	0	0	0	-3.40895557404	7.01268434525	571440.43750000000	0	1	0	23
1125	1753	5798.73583984000	179.55130004900	136.51127624500	9.09091377258	1135.70178223000	0	0	0	0	0	-3.52688169479	6.80349111557	561144.93750000000	0	1	0	23
1126	1766	6788.09570313000	238.20794677700	96.08163452150	4.88538122177	150.08288574200	0	0	0	0	0	-0.44409507513	7.79987382889	577743.00000000000	1	0	1	29.25
1127	1766	7199.52441406000	281.71514892600	103.29131317100	5.18911743164	80.82628631590	0	0	0	0	0	-2.77791953087	7.16706609726	569244.56250000000	0	0	0	29.25
1128	1766	7463.92919922000	241.31227111800	108.38047790500	5.67842578888	26.94389152530	0	0	0	0	0	-0.10657450557	6.74914312363	579810.12500000000	0	0	0	29.25
1129	1766	7125.85546875000	126.22140502900	105.27519989000	8.32754611969	61.96551513670	0	0	0	0	0	2.95537018776	6.72869157791	587861.06250000000	0	0	0	29.25
1130	1766	6681.33251953000	114.88125610400	98.49018096920	6.76423025131	140.92294311500	0	0	0	0	0	-4.89290666580	7.18737697601	558798.00000000000	1	0	1	29.25
1131	1772	6209.52929688000	141.02470397900	93.21372222900	3.53093504906	472.73379516600	0	0	0	0	0	-2.47719764709	7.97661924362	570256.31250000000	1	0	1	22.25
1132	1772	6169.34960938000	120.20779418900	92.48113250730	4.49721813202	478.84774780300	0	0	0	0	0	-3.96370339394	8.41391658783	563193.75000000000	1	0	1	22.25
1133	1845	6382.39550781000	213.14762878400	96.35589599610	9.61461067200	478.84774780300	0	0	0	0	0	-6.75648212433	6.54005146027	544028.12500000000	1	0	1	68.3
1134	1845	6789.75781250000	245.58168029800	103.76972198500	8.38176631927	478.84774780300	0	0	1	0	0	-5.58423805237	6.53251934052	555605.68750000000	0	1	0	68.3
1135	1774	6624.76660156000	83.30614471440	102.94063568100	6.87993097305	478.84774780300	0	0	1	0	0	-2.63566160202	6.44817399979	568566.81250000000	0	1	0	18
1136	1845	7616.09277344000	230.60957336400	114.30023193400	4.58970212936	519.89294433600	0	0	0	1	0	-3.00879240036	7.33122825623	569503.75000000000	0	0	0	68.3
1137	1845	7912.02197266000	126.02539825400	111.23129272500	8.89334583282	550.10699462900	0	0	0	0	0	-2.19308900833	6.73554182053	566800.12500000000	1	0	0	68.3
1138	1845	7368.53320313000	191.43128967300	108.56912994400	8.05638504028	651.68127441400	0	0	0	0	0	-2.21365141869	6.92124509811	566444.75000000000	1	0	0	68.3
1139	1749	7346.09570313000	294.78698730500	111.05626678500	6.19170856476	727.21472168000	0	0	0	0	0	-4.10136222839	6.81420612335	565328.81250000000	0	1	0	38.33333333
1140	1749	7683.38525391000	218.61528015100	115.98590087900	4.62331008911	798.02435302700	0	0	0	0	0	2.38086724281	7.00381612778	593847.75000000000	0	1	0	38.33333333
1141	1749	7627.59277344000	119.08865356400	115.26422882100	4.21849966049	873.70886230500	0	0	0	0	0	1.80027735233	7.02986669540	590338.56250000000	0	1	0	38.33333333
1142	1749	7446.22265625000	217.47686767600	111.62055206300	2.91128039360	953.17608642600	0	0	0	0	0	-1.34116733074	7.73200702667	577792.50000000000	0	1	0	38.33333333
1143	1749	7373.92675781000	128.62524414100	110.98727417000	2.88515257835	1031.76342773000	0	0	0	0	0	1.06669688225	7.56158733368	588665.81250000000	0	1	0	38.33333333
1144	1749	7256.18457031000	141.09693908700	107.66163635300	4.21934843063	1110.26708984000	0	0	0	0	0	3.28888368607	7.16984462738	596768.37500000000	0	1	0	38.33333333
1145	1749	6967.32763672000	136.33729553200	103.51655578600	4.06825637817	1191.75195313000	0	0	0	0	0	2.82588028908	7.43748378754	594293.37500000000	0	0	0	38.33333333
1146	1749	6751.11572266000	144.87309265100	100.56015777600	3.61516666412	1275.54589844000	0	0	0	0	0	2.43693614006	7.35935449600	592617.31250000000	0	0	0	38.33333333
1147	1774	6623.55322266000	168.18386840800	99.19358825680	4.90571117401	1361.41174316000	0	0	0	1	0	3.68370199203	7.25536966324	596226.62500000000	0	0	0	25.2
1148	1770	6229.79980469000	108.43217468300	92.91257476810	4.26566505432	1461.46557617000	0	0	0	0	0	1.52030360699	8.34742450714	584848.06250000000	1	0	0	17.5
1149	1770	9302.53320313000	279.20874023400	132.22590637200	2.91802453995	2494.45239258000	0	0	0	0	0	-2.07544064522	7.42997646332	577254.18750000000	0	1	0	17.5
1150	1770	9485.81738281000	175.10258483900	131.38888549800	3.46380090714	2512.51489258000	0	0	0	0	0	-2.10632824898	7.54469251633	576562.25000000000	0	1	0	17.5
1151	1787	9707.51367188000	102.35255432100	128.94523620600	6.61940860748	2493.59912109000	0	0	0	0	0	0.86931437254	6.87155771255	584437.25000000000	0	1	0	10.5
1152	1787	10201.41894530000	148.31631469700	117.71979522700	10.34296321870	2429.96411133000	0	0	0	0	0	5.87298774719	6.49925851822	598190.00000000000	1	0	0	10.5
1153	1787	9717.61621094000	155.58734130900	108.13883972200	9.98221206665	2360.25878906000	0	0	0	0	0	-0.66101866961	7.12262058258	571236.06250000000	1	0	0	10.5
1154	1787	10793.17285160000	183.10993957500	123.02189636200	4.00397253036	2074.98559570000	0	0	0	0	0	0.85238718987	7.43414831161	587523.87500000000	0	0	0	10.5
1155	1787	10796.81445310000	143.27589416500	118.39907074000	8.36999034882	2010.82580566000	0	0	0	0	0	4.79181385040	6.62855386734	593799.06250000000	1	0	0	10.5
1156	1787	10328.67285160000	120.75559234600	110.62868499800	9.28120136261	1949.40100098000	0	0	0	0	0	-3.04892349243	6.63265848160	555677.56250000000	1	0	0	10.5
1157	1829	7637.58789063000	144.85385131800	136.65809631300	2.76404356956	1587.24389648000	0	0	0	0	0	1.31306564808	7.41426944733	591758.81250000000	0	1	0	2
1158	1829	7742.36132813000	141.31986999500	133.58866882300	2.59497785568	1640.90380859000	0	0	0	0	0	1.44878613949	8.05241107941	592116.25000000000	0	0	0	2
1159	1829	7738.41308594000	135.07664489700	129.53828430200	2.36543083191	1698.78051758000	0	0	0	0	0	0.46612930298	8.18750381470	587595.43750000000	0	0	0	2
1160	1757	2153.47021484000	186.64198303200	131.64129638700	3.66511654854	605.45086669900	0	0	0	0	0	0.48029774427	7.27249813080	587009.12500000000	0	1	0	21.57142857
1161	1757	1922.55578613000	115.31626129200	123.90180206300	6.96042633057	564.75659179700	0	0	0	0	0	-0.72246569395	7.48360109329	574839.75000000000	0	0	0	21.57142857
1162	1753	5117.80957031000	256.14410400400	134.51466369600	3.54978752136	1002.12652588000	0	0	0	0	0	-1.61353003979	7.36144638062	576601.37500000000	0	0	0	23
1163	1753	4775.47656250000	139.84262085000	116.84279632600	7.50922155380	1168.92260742000	0	0	0	1	0	-0.56176191568	6.96831989288	574494.56250000000	1	0	0	23
1164	1768	4868.93701172000	267.69747924800	120.31523132300	5.25731515884	1235.40319824000	0	0	0	1	0	0.22048531473	7.29513597488	584418.62500000000	1	0	0	4.5
1165	1766	6728.56591797000	266.46243286100	95.75345611570	3.99042463303	219.55122375500	0	0	0	0	0	0.90433615446	8.30275249481	584825.50000000000	1	0	1	29.25
1166	1766	7217.06054688000	233.31237793000	104.18275451700	7.16848325729	147.42797851600	0	0	0	0	0	3.76062154770	6.78262567520	593941.18750000000	0	0	0	29.25
1167	1766	7250.48876953000	179.85513305700	106.40335083000	5.93742561340	64.98366546630	0	0	0	0	0	-2.50251078606	7.02581453323	569414.68750000000	0	1	0	29.25
1168	1766	7041.11621094000	119.56506347700	104.92612457300	8.36497211456	26.79250335690	0	0	0	1	0	-3.34401035309	6.36672306061	562565.87500000000	0	1	1	29.25
1169	1766	6342.68212891000	85.66240692140	92.94031524660	3.13624548912	113.10341644300	0	0	0	0	0	-1.77409720421	8.46022891998	573645.00000000000	1	0	1	29.25
1170	1845	6844.51171875000	237.35762023900	104.26080322300	9.29475784302	382.00387573200	0	0	0	0	0	-5.00467061996	7.20774888992	551216.18750000000	1	0	0	68.3
1171	1845	7258.37500000000	184.96571350100	109.95491027800	8.77329254150	401.06848144500	0	0	0	0	0	-0.15185528994	7.28530931473	572323.56250000000	1	0	0	68.3
1172	1845	7578.43798828000	155.60916137700	112.46591186500	7.11247062683	424.34960937500	0	0	0	0	0	2.31490278244	6.64535522461	588075.18750000000	0	0	0	68.3
1173	1845	7452.35302734000	221.26319885300	108.01178741500	10.00109958650	460.90835571300	0	0	0	0	0	-1.84182953835	6.48647785187	565931.37500000000	1	0	0	68.3
1174	1749	7227.97070313000	194.34889221200	109.46120452900	2.44751048088	973.20703125000	0	0	0	0	0	-1.98738992214	7.55915117264	576069.81250000000	0	1	0	38.33333333
1175	1749	7238.49218750000	80.16435241700	108.07169342000	4.05703401566	1055.94079590000	0	0	0	0	0	-2.66223025322	7.45996284485	571400.75000000000	0	1	0	38.33333333
1176	1749	7150.72070313000	166.94313049300	107.35335540800	4.48043346405	1141.30590820000	0	0	0	1	0	1.99008560181	7.30187988281	592717.62500000000	0	1	0	38.33333333
1177	1749	7023.56933594000	154.05450439500	105.92569732700	3.38347244263	1228.56335449000	0	0	1	0	0	2.94239068031	7.34255933762	595653.31250000000	0	1	0	38.33333333
1178	1749	6881.60205078000	131.15402221700	104.33909606900	2.99471116066	1317.49023438000	0	0	0	1	0	1.66175508499	7.32782316208	590007.31250000000	0	1	0	38.33333333
1179	1749	6413.89404297000	101.70227813700	96.47064208980	6.79707431793	1420.64562988000	0	0	0	1	0	1.18221902847	7.25390195847	582966.00000000000	0	0	0	38.33333333
1180	1770	9099.50097656000	200.26364135700	128.03218078600	4.52397394180	2397.67431641000	0	0	0	0	0	-1.79877197742	7.34646654129	577843.00000000000	0	1	0	17.5
1181	1770	9499.37792969000	166.85104370100	125.62928009000	6.10454177856	2418.62817383000	0	0	0	0	0	-2.76573395729	7.18898105621	570587.37500000000	0	0	0	17.5
1182	1787	9877.36425781000	199.26358032200	125.69882965100	6.44485521317	2443.56225586000	0	0	0	0	0	-2.47545719147	6.71571540833	570922.37500000000	0	0	0	10.5
1183	1787	10048.36425780000	92.61006927490	121.19789886500	10.16059017180	2459.38012695000	0	0	0	0	0	-3.71774816513	6.30287885666	560074.68750000000	0	1	0	10.5
1184	1787	9538.88183594000	110.18238067600	109.30000305200	10.22166538240	2426.53247070000	0	0	0	0	0	-0.95047748089	6.47465944290	567741.50000000000	1	0	0	10.5
1185	1787	9457.29101563000	291.17098999000	108.77709198000	7.92077159882	2360.25878906000	0	0	0	0	0	-4.13907289505	6.73684406281	558918.37500000000	1	0	0	10.5
1186	1787	10625.61425780000	232.96571350100	126.37099456800	3.14613795280	2149.63671875000	0	0	0	0	0	1.80601036549	7.47306823730	592458.81250000000	0	1	0	10.5
1187	1787	10681.35839840000	134.19691467300	126.31665039100	5.29473209381	2087.77148438000	0	0	0	0	0	1.52098762989	6.92467975616	589946.06250000000	0	1	0	10.5
1188	1787	10461.93261720000	104.63115692100	115.18341064500	9.44439315796	2028.67028809000	0	0	0	0	0	2.79237389565	6.58400869370	588277.06250000000	0	0	0	10.5
1189	1787	9989.57031250000	228.29779052700	107.82170867900	9.78837871552	1972.88256836000	0	0	0	0	0	-1.42949604988	6.71889448166	563762.43750000000	1	0	0	10.5
1190	1834	7552.66406250000	175.33773803700	130.61653137200	2.25159692764	1836.97473145000	0	0	0	0	0	0.76446431875	7.87545394897	589039.06250000000	0	0	0	49.2
1191	1769	4328.38818359000	218.09321594200	142.08967590300	8.28955936432	554.87957763700	0	0	0	1	0	1.29319930077	6.95911169052	586362.25000000000	0	0	0	11.2
1192	1769	4654.76025391000	206.56921386700	148.79232788100	4.65482139587	500.98089599600	0	0	0	1	0	0.84933334589	7.07929420471	588827.87500000000	0	1	0	11.2
1193	1757	2237.94824219000	188.30784606900	130.50070190400	3.40205025673	695.88073730500	0	0	0	0	0	-0.53363132477	7.49178600311	581092.12500000000	0	1	0	21.57142857
1194	1757	2031.58471680000	154.58651733400	123.91963195800	6.30060148239	650.51434326200	0	0	0	0	0	0.70998048782	7.47973680496	581498.37500000000	1	0	0	21.57142857
1195	1753	5051.66113281000	205.71945190400	133.10334777800	1.98622465134	915.92071533200	0	0	0	0	0	-0.79946625233	7.73432207108	583246.75000000000	0	1	0	23
1196	1766	6809.32519531000	266.48529052700	97.54916381840	6.10709524155	273.14114379900	0	0	0	0	0	0.38638049364	7.54884338379	581160.43750000000	1	0	1	29.25
1197	1766	7435.41552734000	223.46832275400	109.51471710200	6.20413017273	179.63867187500	0	0	0	0	0	0.97579813004	6.62284660339	583804.68750000000	0	1	0	29.25
1198	1766	6912.44287109000	125.13413238500	102.00350189200	10.33666133880	93.31537628170	0	0	0	0	0	-3.81467771530	6.57342100143	557570.87500000000	0	0	1	29.25
1199	1766	6486.59277344000	89.71469116210	95.19166564940	7.49587488174	28.36936569210	0	0	0	0	0	-5.84479475021	7.75535202026	551540.43750000000	1	0	1	29.25
1200	1845	6561.16943359000	258.25878906300	101.73104858400	7.22702074051	284.01788330100	0	0	0	0	0	0.33539393544	7.13035249710	577943.81250000000	1	0	0	68.3
1201	1845	7280.28222656000	271.82305908200	113.82421875000	7.75624179840	305.93093872100	0	0	0	0	0	-0.46653512120	6.63343334198	578957.75000000000	0	1	0	68.3
1202	1845	7741.76855469000	161.85948181200	119.40747833300	7.04915428162	330.49542236300	0	0	1	0	0	3.10425567627	6.39476299286	593975.62500000000	0	1	0	68.3
1203	1845	7033.09228516000	175.26559448200	105.42829132100	11.90484142300	376.13467407200	0	0	0	0	0	0.03963446245	6.75758218765	570364.81250000000	1	0	0	68.3
1204	1749	7030.14648438000	98.53568267820	105.92070007300	3.16957521439	920.97729492200	0	0	0	0	0	-1.00168538094	7.49906969070	579311.81250000000	0	0	0	38.33333333
1205	1749	6933.83007813000	178.98904418900	102.91389465300	8.15548324585	1008.01409912000	0	0	0	0	0	-2.08186602592	7.04193449020	567605.31250000000	1	0	0	38.33333333
1206	1749	7178.45019531000	186.73190307600	109.19618225100	5.29546594620	1097.09326172000	0	0	0	1	0	-1.59391105175	6.55869770050	575124.00000000000	0	1	0	38.33333333
1207	1749	6962.24902344000	66.19777679440	106.22689819300	4.88542461395	1187.60961914000	0	0	1	0	0	-3.00665998459	7.41484165192	570673.06250000000	0	1	0	38.33333333
1208	1749	6730.92431641000	144.99095153800	101.81647491500	7.76928234100	1279.37255859000	0	0	0	1	0	-5.02835988998	6.59532880783	560259.68750000000	0	1	0	38.33333333
1209	1749	6310.97460938000	96.52014923100	95.10759735110	7.52670431137	1385.36608887000	0	0	0	0	0	-3.51339316368	6.79604339600	567698.18750000000	0	0	0	38.33333333
1210	1770	9048.82031250000	185.98173522900	128.20475769000	7.93188953400	2301.04223633000	0	0	0	0	0	1.42946350574	6.42867088318	585459.50000000000	0	1	0	17.5
1211	1787	9407.71484375000	142.91650390600	122.33709716800	8.91309070587	2322.86669922000	0	0	0	0	0	-3.16096758842	6.80413198471	562965.37500000000	1	0	0	10.5
1212	1787	9882.60351563000	259.30206298800	123.95927429200	8.03527641296	2348.81494141000	0	0	0	0	0	-0.46904954314	6.61169004440	578672.68750000000	0	1	0	10.5
1213	1787	10223.22558590000	150.47508239700	124.16697692900	8.75663757324	2378.39038086000	0	0	0	0	0	7.09088611603	6.41139841080	608299.81250000000	0	1	0	10.5
1214	1787	9451.11035156000	106.64702606200	110.57561492900	11.00385475160	2399.31567383000	0	0	0	0	0	2.37068033218	6.68526554108	583134.43750000000	1	0	0	10.5
1215	1787	9323.00000000000	237.11901855500	108.00733184800	8.79081821442	2399.20092773000	0	0	0	0	0	3.83473587036	6.87706756592	591739.62500000000	1	0	0	10.5
1216	1787	10364.08203130000	246.38713073700	127.29773712200	6.02585268021	2226.06542969000	0	0	0	0	0	-3.05654549599	6.81889963150	575004.37500000000	0	1	0	10.5
1217	1787	10588.98730470000	84.42395782470	126.21286010700	5.31173992157	2166.39062500000	0	0	0	0	0	-0.85853189230	7.06434297562	578972.43750000000	0	1	0	10.5
1218	1785	10389.37304690000	108.13572692900	116.50617981000	8.66502761841	2109.49438477000	0	0	0	0	0	2.03666496277	6.52020263672	583809.25000000000	0	0	0	11.33333333
1219	1785	9733.56250000000	117.57078552200	106.72594451900	7.46764516830	2055.90771484000	0	0	0	0	0	-0.07494189590	6.93168020248	576763.81250000000	1	0	0	11.33333333
1220	1774	9217.56640625000	158.20025634800	127.32851409900	6.74495792389	1662.18176270000	0	0	0	0	0	1.19775545597	6.48031473160	585869.31250000000	0	1	0	12.66666667
1221	1769	8019.35595703000	151.51910400400	134.28529357900	1.89160072803	1577.38085938000	0	0	0	0	0	-1.12185931206	8.32036590576	581739.87500000000	0	0	0	3.25
1222	1769	7806.67333984000	115.14892578100	131.96391296400	5.18241405487	1577.38085938000	0	0	0	0	0	0.18355794251	7.00521087646	584043.75000000000	0	1	0	3.25
1223	1772	7283.12988281000	226.19398498500	130.03497314500	5.80959796906	1668.71228027000	0	0	0	0	0	2.69270038605	7.14300441742	592051.75000000000	0	0	0	13.6
1224	1772	7234.08544922000	288.32546997100	135.46679687500	3.09117627144	1707.88928223000	0	0	0	0	0	-1.31106507778	7.62628650665	580476.56250000000	0	1	0	13.6
1225	1772	7365.70898438000	147.19677734400	136.99385070800	3.29802083969	1758.24182129000	0	0	0	0	0	-2.07433629036	7.13966417313	576793.81250000000	0	1	0	13.6
1226	1834	7647.62500000000	113.33039856000	130.38159179700	4.47307586670	1859.55139160000	0	0	0	0	0	-2.79074406624	7.32633447647	572289.93750000000	0	0	0	49.2
1227	1834	7514.25878906000	207.12802124000	130.15159606900	3.95677280426	1915.73620605000	0	0	0	0	0	-0.62291467190	7.55067110062	582141.62500000000	0	0	0	49.2
1228	1772	6451.04931641000	126.46454620400	121.78578186000	6.17317342758	1729.64746094000	0	0	0	0	0	3.32918119431	7.18134021759	596691.62500000000	0	1	0	15.5
1229	1769	4175.33203125000	285.79849243200	142.04566955600	6.89889431000	466.74786377000	0	0	0	1	0	-4.26593589783	6.44437074661	564702.43750000000	0	1	0	11.2
1230	1769	4239.79541016000	119.65103149400	142.77928161600	7.19465970993	421.33758544900	0	0	0	1	0	-6.05127000809	6.69043588638	557712.37500000000	0	1	0	11.2
1231	1757	2282.42016602000	223.86831665000	128.91201782200	3.45284008980	788.18316650400	0	0	0	0	0	1.02879643440	8.19991016388	588467.00000000000	1	0	0	21.57142857
1232	1757	2336.17773438000	155.77970886200	131.40075683600	2.93140888214	784.42687988300	0	0	0	0	0	0.70968085527	7.50834608078	588845.75000000000	0	1	0	21.57142857
1233	1766	5021.56396484000	155.95359802200	121.48058319100	1.72718834877	1337.95703125000	0	0	0	0	0	-0.50845074654	7.88748311996	584170.87500000000	0	0	0	10.875
1234	1766	4966.63574219000	116.92533111600	120.17655944800	1.68812596798	1337.95703125000	0	0	0	0	0	0.77191895247	8.66636371613	587644.75000000000	0	0	0	10.875
1235	1766	6731.62646484000	213.87150573700	97.19908905030	8.03140163422	310.80484008800	0	0	0	0	0	-1.99911355972	6.64403009415	568054.56250000000	0	0	1	29.25
1236	1766	6778.15283203000	116.97462463400	99.80064392090	11.07644367220	230.69082641600	0	0	0	0	0	-8.94685077667	6.69976520538	530606.75000000000	0	1	0	29.25
1237	1845	6046.41894531000	262.57812500000	93.81111145020	5.73444652557	197.51475524900	0	0	0	0	0	-1.67610681057	7.33375406265	573200.12500000000	1	0	1	68.3
1238	1845	6632.16162109000	264.88861084000	103.71923828100	8.58218955994	186.72984314000	0	0	0	0	0	-0.61888337135	6.22529745102	576108.75000000000	0	1	0	68.3
1239	1845	7176.90917969000	241.00402832000	111.84983825700	7.66127252579	211.23013305700	0	0	1	0	0	-0.94454121590	6.48923969269	573204.50000000000	0	1	0	68.3
1240	1845	7394.38476563000	174.55596923800	114.82534027100	10.20794677730	240.74655151400	0	0	0	0	0	-7.88036394119	6.06256866455	544020.56250000000	0	1	0	68.3
1241	1845	6727.13378906000	149.94952392600	102.67922973600	13.09836292270	299.75646972700	0	0	0	0	0	-2.61825728416	6.66335105896	556593.43750000000	1	0	0	68.3
1242	1749	6519.93750000000	186.50621032700	98.75974273680	7.52246284485	968.16918945300	0	0	0	0	0	-2.30956649780	7.41659402847	567209.68750000000	1	0	0	38.33333333
1243	1749	6610.94433594000	139.90112304700	100.47833252000	7.53012371063	1060.59228516000	0	0	0	0	0	-7.01256990433	6.61608743668	550600.18750000000	0	1	0	38.33333333
1244	1749	6323.83007813000	47.54832458500	95.33207702640	8.75657939911	1153.99047852000	0	0	0	0	0	-7.53124237061	7.03861951828	544624.12500000000	1	0	1	38.33333333
1245	1749	6083.70361328000	163.17695617700	91.24046325680	4.92480754852	1248.22155762000	0	0	0	0	0	-4.29786634445	8.27599716187	558951.06250000000	1	0	1	38.33333333
1246	1749	6004.46533203000	190.56121826200	89.94110107420	1.37980568409	1356.65417480000	0	0	0	0	0	-0.65405595303	8.84192943573	577679.37500000000	1	0	1	38.33333333
1247	1787	8660.91894531000	165.42901611300	126.08626556400	5.92505502701	2204.59179688000	0	0	0	0	0	-3.54982066154	6.59187698364	567359.81250000000	0	1	0	10.5
1248	1787	8761.96582031000	137.83819580100	120.99191284200	8.28815174103	2227.36376953000	0	0	0	0	0	3.02057838440	6.82095384598	589336.25000000000	0	0	0	10.5
1249	1787	9682.79785156000	265.92996215800	117.86655426000	13.57371997830	2254.41333008000	0	0	0	0	0	-5.29361724854	6.17568063736	542022.50000000000	1	0	0	10.5
1250	1787	10076.54687500000	165.92405700700	126.54711151100	5.98331975937	2285.21386719000	0	0	0	0	0	-2.64772748947	6.58504486084	571312.68750000000	0	1	0	10.5
1251	1787	9354.68945313000	89.92814636230	111.11605835000	12.79118347170	2301.08935547000	0	0	0	0	0	-1.32375204563	7.12755155563	564086.87500000000	1	0	0	10.5
1252	1785	10486.31542970000	112.17922973600	124.10010528600	6.84727668762	2246.65722656000	0	0	0	0	0	-2.61575412750	6.59201478958	566446.87500000000	0	1	0	11.33333333
1253	1785	10353.37500000000	86.91648864750	116.30735778800	9.86535549164	2191.83935547000	0	0	0	0	0	-1.89131176472	6.53656673431	566145.37500000000	0	0	0	11.33333333
1254	1785	9657.18457031000	111.99846649200	107.84212493900	9.70089244843	2140.31420898000	0	0	0	0	0	2.22292304039	6.44777631760	583291.25000000000	1	0	0	11.33333333
1255	1769	8023.68994141000	265.82058715800	133.38110351600	2.81855368614	1675.96716309000	0	0	0	0	0	-0.89689236879	7.79408693314	583756.56250000000	0	1	0	3.25
1256	1769	7717.01611328000	152.17013549800	132.51562500000	7.54747676849	1675.96716309000	0	0	0	0	0	0.43376600742	6.54792118073	583783.68750000000	0	1	0	3.25
1257	1772	7096.61718750000	265.79211425800	128.96987915000	2.95163702965	1728.51953125000	0	0	0	0	0	0.29553738236	7.94798040390	586758.93750000000	0	0	0	13.6
1258	1772	6988.86669922000	228.39561462400	132.66036987300	2.51091742516	1760.63623047000	0	0	0	0	0	0.22198382020	7.34331941605	587091.18750000000	0	1	0	13.6
1259	1772	7077.36181641000	194.92427063000	133.31590271000	1.98992002010	1797.81799316000	0	0	0	0	0	-1.38791203499	8.30994319916	580326.25000000000	0	0	0	13.6
1260	1772	7229.95800781000	133.94250488300	133.00511169400	3.28714346886	1845.72460938000	0	0	0	0	0	-1.69495356083	7.53319454193	577611.31250000000	0	1	0	13.6
1261	1772	7514.85498047000	188.44915771500	129.90966796900	6.30312061310	1892.06408691000	0	0	0	0	0	-3.71234941483	7.08204984665	565907.75000000000	0	0	0	13.6
1262	1834	7555.31445313000	143.67445373500	125.40349578900	7.43381881714	1942.48669434000	0	0	0	0	0	-1.63914155960	7.42428064346	571979.68750000000	1	0	0	49.2
1263	1773	2646.70947266000	287.35992431600	80.40660858150	1.77161264420	98.58630371090	0	0	0	0	0	-0.11599504948	8.96722507477	577207.00000000000	1	0	0	8.333333333
1264	1749	6688.65771484000	84.86312866210	123.28759765600	3.74766707420	1743.76782227000	0	0	0	0	0	-0.20795801282	7.47712802887	583868.37500000000	0	1	0	27
1265	1757	2525.70043945000	176.08258056600	132.85644531300	5.15721940994	874.77020263700	0	0	0	0	0	3.10113954544	7.55051565170	594638.18750000000	0	0	0	21.57142857
1266	1757	2450.68872070000	92.80511474610	129.74497985800	6.75239181519	870.31091308600	0	0	0	0	0	-1.82815492153	7.14789485931	570942.18750000000	0	0	0	21.57142857
1267	1756	786.43035888700	205.34980773900	117.58278656000	2.19161081314	199.62031555200	0	0	0	1	0	0.85905158520	7.67576074600	589566.50000000000	0	1	1	18
1268	1756	609.87243652300	74.87384033200	115.85155487100	1.98038399220	130.23786926300	0	0	1	0	0	-0.58016735315	8.24252510071	582240.18750000000	0	0	0	18
1269	1756	522.07641601600	200.50686645500	114.68214416500	1.43132603168	61.96551513670	0	0	1	0	0	-0.47588220239	8.37574768066	583373.06250000000	0	0	0	18
1270	1756	443.29760742200	161.38313293500	113.36842346200	2.31354737282	26.94389152530	0	0	1	0	0	1.43859446049	7.73301219940	590096.75000000000	0	0	0	18
1271	1753	4360.54687500000	249.67655944800	122.31761932400	3.44441890717	649.93231201200	0	0	0	1	0	-1.90113842487	7.50827074051	577220.25000000000	0	0	0	23
1272	1766	4902.84326172000	287.51239013700	120.18215179400	2.40256571770	1239.37060547000	0	0	0	0	0	-0.61078518629	7.88199949265	582402.43750000000	0	0	0	10.875
1273	1766	4869.24755859000	153.17285156300	121.41915130600	2.27724385262	1239.37060547000	0	0	0	0	0	-0.39248061180	7.44552135468	585105.87500000000	0	1	0	10.875
1274	1845	6080.96826172000	309.64248657200	94.33335876460	8.84505367279	92.10015869140	0	0	0	0	0	-5.78348159790	6.71438169479	551534.12500000000	1	0	1	68.3
1275	1845	6777.16650391000	257.63116455100	106.33308410600	11.17608547210	117.00610351600	0	0	1	0	0	-6.39471912384	5.95859956741	547775.31250000000	0	1	0	68.3
1276	1845	6729.43896484000	172.78182983400	103.18091583300	9.32556724548	160.44409179700	0	0	0	1	0	-2.77313923836	6.41381216049	562540.25000000000	0	0	0	68.3
1277	1845	6353.09375000000	181.88291931200	98.57863616940	12.29462432860	232.50747680700	0	0	0	0	0	-2.31843733788	6.83816671371	557774.25000000000	1	0	0	68.3
1278	1749	6287.07031250000	50.05557250980	95.08264923100	4.85078239441	936.61407470700	0	0	0	0	0	-2.95827341080	7.51814270020	569824.43750000000	1	0	1	38.33333333
1279	1749	6076.36035156000	69.34246826170	91.38465881350	3.47295498848	1031.85119629000	0	0	0	0	0	-2.57212710381	7.74677801132	570532.37500000000	1	0	1	38.33333333
1280	1749	5937.51953125000	152.46488952600	88.84914398190	0.88211011887	1127.63916016000	0	0	0	0	0	-0.42159065604	9.47019767761	580769.56250000000	1	0	1	38.33333333
1281	1787	8159.80761719000	265.00881958000	118.53946685800	4.97653865814	2108.32885742000	0	0	0	0	0	-3.73229455948	7.50963592529	568351.68750000000	0	0	0	10.5
1282	1787	8477.17968750000	224.46417236300	121.05963897700	5.93225717545	2132.12768555000	0	0	0	0	0	-3.71286487579	6.86673402786	566190.56250000000	0	1	0	10.5
1283	1787	9240.34179688000	146.98831176800	111.53805542000	13.10787391660	2160.36669922000	0	0	0	0	0	-2.79597830772	6.59562253952	551692.81250000000	1	0	0	10.5
1284	1787	9491.07226563000	190.82852172900	116.87020874000	13.51874542240	2191.28027344000	0	0	0	0	0	-10.59197330470	6.04592418671	523023.25000000000	0	1	0	10.5
1285	1787	8840.78417969000	68.09278106690	106.84508514400	12.53244495390	2202.74609375000	0	0	0	0	0	-5.26062679291	6.22271823883	547531.25000000000	1	0	0	10.5
1286	1785	10418.08105470000	174.09461975100	126.67431640600	7.73707675934	2287.43603516000	0	0	0	0	0	6.04644727707	6.60359334946	607160.06250000000	0	1	0	11.33333333
1287	1785	10319.34570310000	147.54867553700	123.12303924600	8.45474338531	2272.54394531000	0	0	0	0	0	6.62417173386	6.56930637360	608704.25000000000	0	1	0	11.33333333
1288	1785	9651.95996094000	94.68746948240	112.32699585000	9.83254146576	2225.83300781000	0	0	0	0	0	0.23433062434	6.50159311295	578166.31250000000	0	1	0	11.33333333
1289	1774	9065.42675781000	94.98763275150	122.35126495400	4.44137048721	1862.60913086000	0	0	0	0	0	0.29063767195	7.91683149338	585031.87500000000	1	0	0	12.66666667
1290	1772	6973.00146484000	248.75936889600	128.79003906300	5.13150119781	1792.84448242000	0	0	0	0	0	0.78317594528	6.98098993301	586913.00000000000	0	1	0	13.6
1291	1772	6841.50195313000	173.53131103500	131.68840026900	3.37192034721	1817.71142578000	0	0	0	0	0	0.74521845579	7.11132144928	587384.62500000000	0	1	0	13.6
1292	1772	6928.37402344000	118.38024139400	130.73248291000	2.93548107147	1847.27770996000	0	0	0	0	0	-2.25190377235	7.91303300858	576147.06250000000	0	0	0	13.6
1293	1772	7051.55517578000	223.03350830100	131.19891357400	1.93197238445	1881.76855469000	0	0	0	0	0	-0.50281256437	8.23682975769	584288.62500000000	0	0	0	13.6
1294	1772	7243.23486328000	70.88087463380	127.55509185800	7.77037811279	1926.49035645000	0	0	0	0	0	-3.88635253906	7.16981744766	562627.56250000000	0	0	0	13.6
1295	1772	7164.79443359000	174.75096130400	122.51438140900	8.35846138000	1969.98596191000	0	0	0	0	0	-4.15520954132	6.83451557159	561269.06250000000	1	0	0	13.6
1296	1834	7277.06787109000	242.26396179200	125.88758087200	7.92769050598	2017.54443359000	0	0	0	0	0	0.72532606125	6.95689916611	582913.18750000000	0	0	0	49.2
1297	1834	7980.87207031000	209.22705078100	135.50224304200	3.68476176262	2250.30615234000	0	0	0	0	0	-2.39135289192	7.21021223068	576832.12500000000	0	1	0	49.2
1298	1770	4061.70458984000	288.58602905300	98.96055603030	12.32960891720	478.33297729500	0	0	0	0	0	-9.29252243042	6.56981086731	535765.50000000000	0	1	0	4
1299	1770	3731.96850586000	89.11396789550	94.14552307130	15.67709255220	387.83996582000	0	0	0	0	0	-7.12848281860	6.05905246735	532228.31250000000	0	1	0	4
1300	1773	2658.28759766000	240.07467651400	80.59003448490	2.55858659744	98.58630371090	0	0	0	0	0	0.69770729542	8.87247371674	582029.43750000000	1	0	0	8.333333333
1301	1757	3037.00927734000	169.20408630400	141.52157592800	5.46163272858	860.05914306600	0	0	0	0	0	1.97454631329	6.75098800659	597449.18750000000	0	1	0	21.57142857
1302	1757	2843.71655273000	131.12417602500	136.69515991200	5.45368862152	941.64898681600	0	0	0	0	0	0.29703816772	7.15321111679	583184.31250000000	0	1	0	21.57142857
1303	1757	2509.03662109000	127.23412323000	128.46936035200	6.57962560654	957.70819091800	0	0	0	0	0	0.87140750885	6.85192584991	584620.75000000000	1	0	0	21.57142857
1304	1756	515.66363525400	156.75390625000	114.53463745100	1.39709210396	130.23786926300	0	0	1	0	0	1.07131195068	9.69456005096	588572.50000000000	1	0	0	18
1305	1756	463.70135498000	164.62019348100	114.39736938500	2.02149915695	61.83814620970	0	0	1	0	0	0.92101979256	8.02720451355	588284.81250000000	0	0	0	18
1306	1753	3413.39892578000	196.22737121600	108.51490020800	3.37454986572	169.88523864700	0	0	1	0	0	0.60685145855	7.23624038696	586359.06250000000	0	0	1	23
1307	1753	4118.45605469000	226.24943542500	117.07247924800	5.39414358139	561.76434326200	0	0	0	1	0	-3.60843467712	6.94269323349	566501.37500000000	1	0	0	23
1308	1766	4802.96142578000	273.02935791000	117.83346557600	2.51253342628	1183.03686523000	0	0	0	1	0	-0.17579683662	7.88291978836	584719.12500000000	0	0	1	10.875
1309	1845	6254.38085938000	222.93144226100	97.99630737300	9.53310966492	97.90496826170	0	0	0	1	0	-5.85862779617	6.07589006424	553909.18750000000	0	1	0	68.3
1310	1845	6031.99707031000	214.02568054200	93.92571258540	7.94570922852	177.21752929700	0	0	0	0	0	-2.70692753792	7.45276832581	563444.93750000000	1	0	0	68.3
1311	1787	8339.15429688000	215.24688720700	120.43758392300	5.28240346909	2037.22631836000	0	0	0	0	0	2.56676983833	6.87853431702	592830.43750000000	0	1	0	10.5
1312	1787	8947.40917969000	130.39398193400	113.78162384000	8.92190456390	2066.76440430000	0	0	0	0	0	4.13077831268	6.63328313828	594447.93750000000	1	0	0	10.5
1313	1787	9006.69335938000	163.28150939900	109.05382537800	9.12635612488	2096.37597656000	0	0	0	0	0	6.62039279938	6.77182865143	601659.06250000000	1	0	0	10.5
1314	1787	8648.75488281000	140.30508422900	105.50323486300	7.71434450150	2104.42626953000	0	0	0	0	0	5.93117189407	6.85915613174	601569.25000000000	1	0	0	10.5
1315	1785	8157.77832031000	176.21224975600	97.82755279540	6.10486412048	2113.86376953000	0	0	1	0	0	-0.00681268796	7.26160097122	576058.62500000000	1	0	0	11.33333333
1316	1785	10042.12109380000	255.33381652800	130.24624633800	7.59756278992	2200.62939453000	0	0	0	0	0	-2.23020386696	6.51667070389	573475.50000000000	0	1	0	11.33333333
1317	1785	9985.66406250000	71.20905303960	125.55493927000	12.00943088530	2232.17285156000	0	0	0	0	0	-4.69537353516	6.23455381393	553034.18750000000	0	1	0	11.33333333
1318	1785	9072.14843750000	64.42344665530	105.56471252400	12.50249099730	2258.52124023000	0	0	0	0	0	-7.45409154892	6.48876285553	537142.62500000000	1	0	0	11.33333333
1319	1774	8919.00292969000	128.40017700200	126.85470581100	3.88449740410	1961.01721191000	0	0	0	0	0	2.45135807991	7.69291591644	594693.87500000000	0	1	0	12.66666667
1320	1772	6440.25439453000	212.17866516100	118.90663147000	6.18499422073	1725.30346680000	0	0	0	0	0	3.55346250534	7.43887901306	592728.87500000000	1	0	0	13.6
1321	1772	6641.47314453000	268.25488281300	126.38346099900	5.81058835983	1743.18969727000	0	0	0	0	0	-0.14692431688	7.11627101898	580981.43750000000	0	1	0	13.6
1322	1772	6677.95166016000	75.80828857420	127.93088531500	6.06942129135	1766.65576172000	0	0	0	0	0	-3.96509742737	6.80859947205	567045.75000000000	0	1	0	13.6
1323	1772	6695.72851563000	225.19235229500	125.22850036600	4.32737398148	1794.99670410000	0	0	0	0	0	-2.76481294632	8.09977245331	573012.43750000000	1	0	0	13.6
1324	1772	6996.13330078000	252.02244567900	131.01356506300	4.32349634171	1828.44934082000	0	0	0	0	0	-0.59904724360	6.99696540833	583169.25000000000	0	1	0	13.6
1325	1772	7129.55761719000	85.64159393310	126.12737274200	10.26452445980	1872.18652344000	0	0	0	0	0	-1.00967848301	6.29467391968	573471.31250000000	0	1	0	13.6
1326	1774	8075.52685547000	235.55671691900	145.54376220700	3.75811529160	2082.82543945000	0	0	0	0	0	1.06587898731	7.14060735703	592542.62500000000	0	1	0	15.25
1327	1774	8343.62402344000	101.03392791700	145.19155883800	5.16606616974	2002.92456055000	0	0	0	0	0	-0.86591690779	6.73660182953	581701.37500000000	0	1	0	15.25
1328	1770	4037.78955078000	126.83431243900	89.18252563480	11.80027961730	558.84295654300	0	0	0	0	0	0.46914848685	6.77553892136	558160.12500000000	1	0	0	4
1329	1770	3653.21533203000	154.39955139200	88.05004882810	11.68848323820	488.17968750000	0	0	0	0	0	4.76776123047	6.52164697647	573812.06250000000	1	0	0	4
1330	1770	3291.42504883000	191.82267761200	86.18937683110	11.80941104890	418.50430297900	0	0	0	0	0	2.22562122345	6.93452167511	562646.06250000000	1	0	0	4
1331	1770	3047.79125977000	144.45039367700	82.95196533200	7.32120037079	344.78808593800	0	0	0	0	0	-1.38650619984	7.16856050491	559270.56250000000	1	0	0	4
1332	1773	2812.89477539000	229.79365539600	83.41156005860	5.67588520050	98.58630371090	0	0	0	0	0	2.72236919403	7.23509979248	586973.87500000000	1	0	0	8.333333333
1333	1772	6247.67773438000	216.33915710400	114.24990844700	4.38288211823	1815.79406738000	0	0	0	0	0	2.71806693077	7.56383800507	593971.25000000000	0	0	0	15.5
1334	1786	3135.63964844000	156.91708374000	141.73941040000	4.13085842133	913.49597168000	0	0	0	0	0	0.08043922484	7.14503049850	582925.18750000000	0	1	0	13.33333333
1335	1786	3022.43750000000	122.87036895800	134.95378112800	9.71630573273	1002.23297119000	0	0	0	0	0	-0.62996906042	6.44324445724	573393.18750000000	1	0	0	13.33333333
1336	1756	1052.57910156000	220.06999206500	125.49504852300	8.09861755371	185.12001037600	0	0	0	0	0	4.90413522720	6.44861459732	601996.06250000000	0	1	0	18
1337	1784	972.32458496100	84.89707183840	123.76496124300	7.90402841568	211.25636291500	0	0	0	0	0	-2.07578992844	6.40573883057	573939.37500000000	0	1	0	20
1338	1753	3140.75292969000	244.22697448700	104.01490020800	3.57642674446	33.37395858760	0	0	1	0	0	-0.51911574602	7.78919649124	579583.37500000000	0	0	1	23
1339	1753	3299.03833008000	174.67227172900	106.89480590800	4.08615398407	90.77818298340	0	0	1	0	0	-2.19616913795	7.19133043289	574815.43750000000	0	1	1	23
1340	1753	3450.85546875000	235.01135253900	109.88227081300	3.06739115715	232.25636291500	0	0	1	0	0	-0.31187635660	7.41739749908	582258.00000000000	0	0	1	23
1341	1753	3497.79833984000	95.04213714600	110.45587921100	3.41831541061	267.16101074200	0	0	1	0	0	-2.12030577660	7.75476169586	574751.81250000000	0	0	0	23
1342	1769	5094.91894531000	182.39709472700	127.28231048600	5.24133491516	1028.11425781000	0	0	0	0	0	-3.36264014244	6.77668714523	569870.62500000000	0	1	0	2.6
1343	1766	4590.10546875000	244.73513793900	113.17239379900	3.80603170395	1052.78088379000	0	0	0	1	0	-0.40834730864	7.98631286621	580756.56250000000	0	0	1	10.875
1344	1766	4615.45214844000	261.08093261700	116.18225097700	2.12563204765	1072.45007324000	0	0	0	1	0	-1.19331121445	8.24237060547	580010.62500000000	0	0	1	10.875
1345	1787	7982.39355469000	268.06936645500	116.66237640400	6.08677005768	1902.87158203000	0	0	0	0	0	0.29080447555	6.86425685883	584722.87500000000	0	1	0	10.5
1346	1787	8216.36132813000	229.68130493200	123.12807464600	4.15975761414	1929.21081543000	0	0	0	0	0	-0.72156018019	6.90393781662	582599.81250000000	0	1	0	10.5
1347	1787	8610.60937500000	209.94447326700	122.00206756600	7.49784326553	1960.37609863000	0	0	0	0	0	4.56649589539	6.74990653992	599361.18750000000	0	1	0	10.5
1348	1785	8859.42089844000	143.98239135700	122.02817535400	6.57798242569	1986.25024414000	0	0	0	0	0	4.67542314529	6.55691385269	603149.06250000000	0	1	0	11.33333333
1349	1785	8814.68554688000	106.94029998800	113.18685150100	8.21802902222	1992.09265137000	0	0	0	0	0	2.30672812462	6.70554161072	589915.43750000000	0	1	0	11.33333333
1350	1785	8017.04052734000	111.45074462900	98.16443634030	7.60614967346	2002.05969238000	0	0	1	0	0	-0.01076758839	7.59217119217	574903.31250000000	1	0	0	11.33333333
1351	1785	9434.81738281000	239.25730896000	115.60311889600	9.24987792969	2064.30810547000	0	0	0	0	0	3.38917851448	6.69933652878	587163.37500000000	1	0	0	11.33333333
1352	1785	9586.50976563000	166.08308410600	123.43294525100	8.99749279022	2093.46435547000	0	0	0	0	0	-6.70459938049	6.28092813492	547754.06250000000	0	1	0	11.33333333
1353	1785	9274.58203125000	63.54552841190	112.00168609600	16.47269248960	2126.59912109000	0	0	0	0	0	-9.06376743317	5.98814678192	522410.12500000000	0	0	0	11.33333333
1354	1772	5411.43505859000	244.91329956100	107.87184143100	6.57578992844	1593.33312988000	0	0	0	0	0	2.06693911552	7.02396917343	587333.81250000000	0	0	0	14
1355	1772	5743.29687500000	279.98239135700	114.73311615000	6.21530723572	1600.58007813000	0	0	0	0	0	-2.12315797806	7.11451816559	571612.68750000000	0	0	0	13.6
1356	1772	6044.70654297000	271.26727294900	121.71979522700	4.96083879471	1614.11169434000	0	0	0	0	0	-1.85628473759	6.96496438980	579361.50000000000	0	1	0	13.6
1357	1772	6334.09326172000	195.33450317400	126.02203369100	4.53636837006	1633.21704102000	0	0	0	0	0	-1.58426725864	6.67475795746	578598.00000000000	0	1	0	13.6
1358	1772	6313.42626953000	99.60324859620	119.36810302700	7.27966785431	1658.23913574000	0	0	0	0	0	-4.13500499725	7.31286907196	562823.62500000000	1	0	0	13.6
1359	1774	7995.35839844000	213.23291015600	143.45314025900	4.08041429520	2020.17248535000	0	0	0	0	0	-2.44993281364	7.07400798798	574366.81250000000	0	1	0	15.25
1360	1770	3567.50390625000	143.71154785200	92.79989624020	9.34716510773	338.89120483400	0	0	0	0	0	0.32159343362	6.62545108795	580171.75000000000	0	1	0	4
1361	1770	3018.83764648000	100.60294342000	84.10675811770	6.87112331390	269.26251220700	0	0	0	0	0	-1.59612035751	6.85484838486	572105.87500000000	1	0	0	4
1362	1773	2575.21728516000	262.23153686500	81.34404754640	2.52828931808	44.34722137450	0	0	0	0	0	0.85166668892	8.07731246948	584246.93750000000	1	0	0	8.333333333
1363	1773	3037.48437500000	152.09629821800	86.71872711180	8.45117473602	124.37871551500	0	0	0	0	0	-0.12015055120	6.19577836990	575106.81250000000	0	1	0	8.333333333
1364	1775	3323.30615234000	233.59790039100	142.37345886200	4.48571014404	842.18994140600	0	0	0	0	0	1.52939987183	7.09836578369	592204.56250000000	0	1	0	11.42857143
1365	1786	3354.04101563000	126.66802215600	141.75379943800	6.19708299637	936.61407470700	0	0	0	0	0	-0.23950035870	6.96873998642	579975.37500000000	0	1	0	13.33333333
1366	1784	769.75689697300	220.72953796400	121.00048828100	10.99747753140	101.74732208300	0	0	0	0	0	-9.17789554596	6.33393764496	539366.06250000000	0	1	1	20
1367	1753	3067.76123047000	243.96934509300	103.16015625000	2.28156495094	28.36936569210	0	0	1	0	0	-1.47504317760	8.07472038269	577546.12500000000	0	0	1	23
1368	1753	3238.76245117000	227.31713867200	106.50310516400	3.11451911926	149.27943420400	0	0	1	0	0	-2.53140425682	7.68785762787	573260.37500000000	0	0	1	23
1369	1753	3291.50390625000	219.74359130900	107.66507720900	2.88088774681	169.00509643600	0	0	1	0	0	-1.06789612770	7.88244104385	579398.62500000000	0	0	1	23
1370	1753	3282.17749023000	126.11558532700	108.19053649900	1.95793855190	169.00509643600	0	0	1	0	0	-1.59059798717	8.26494789124	577725.43750000000	0	0	1	23
1371	1769	4782.47070313000	164.74440002400	124.85778045700	2.99408102036	929.52801513700	0	0	1	0	0	-0.75993752480	7.21891212463	581979.87500000000	0	1	0	2.6
1372	1766	4405.15966797000	253.54861450200	111.92797851600	3.58155012131	956.72857666000	0	0	0	1	0	-0.40008178353	7.59286451340	581901.68750000000	0	0	0	10.875
1373	1766	4506.52001953000	241.68101501500	115.66362762500	2.75603318214	975.53985595700	0	0	0	1	0	-0.50046861172	7.62469148636	582237.06250000000	0	0	0	10.875
1374	1786	7388.55957031000	160.73370361300	115.85533905000	5.04866027832	781.44769287100	0	0	0	1	0	3.27674531937	6.77546739578	596627.68750000000	0	1	0	22.125
1375	1766	7287.16552734000	161.42550659200	108.86696624800	2.76993823051	249.36508178700	0	0	0	0	0	0.18418283761	7.21500253677	584771.75000000000	0	1	0	29.25
1376	1787	7819.81152344000	269.91186523400	116.29054260300	3.81628632545	1807.43762207000	0	0	0	0	0	-0.62344211340	7.27135181427	580540.37500000000	0	1	0	10.5
1377	1767	8048.15966797000	169.43763732900	116.72444915800	5.15044403076	1835.14477539000	0	0	0	0	0	-4.71499490738	7.46415948868	563818.18750000000	0	0	0	11.8
1378	1767	8428.15527344000	316.34893798800	119.11814117400	5.90654850006	1867.87512207000	0	0	0	0	0	-5.06216049194	7.10853862762	561127.62500000000	0	1	0	11.8
1379	1785	8644.49121094000	140.44987487800	118.35538482700	8.29912185669	1888.20422363000	0	0	0	0	0	-4.84800577164	6.56104183197	557724.81250000000	0	1	0	11.33333333
1380	1785	8419.16113281000	85.10270690920	111.32223510700	10.17322063450	1893.83251953000	0	0	0	0	0	-5.81737232208	6.51837158203	554235.87500000000	0	1	0	11.33333333
1381	1785	7742.98925781000	157.69989013700	97.29763793950	9.01560497284	1904.31286621000	0	0	0	0	0	-1.33718311787	7.64858198166	567743.93750000000	1	0	0	11.33333333
1382	1785	9137.10156250000	183.91474914600	120.99716949500	6.73459577560	1969.64587402000	0	0	0	0	0	2.19113612175	6.61741209030	589647.37500000000	0	1	0	11.33333333
1383	1785	9256.23828125000	176.12638855000	111.36840057400	14.25899410250	2000.17846680000	0	0	0	0	0	-0.90880906582	6.24468612671	557448.87500000000	1	0	0	11.33333333
1384	1785	8490.49316406000	80.95249938960	99.65477752690	8.57306289673	2034.83081055000	0	0	0	0	0	-3.39177513123	7.24526548386	559133.75000000000	1	0	0	11.33333333
1385	1772	5181.57373047000	233.38430786100	107.99965667700	9.65412712097	1494.86962891000	0	0	0	0	0	-0.97391313314	6.72671222687	571829.93750000000	0	0	0	14
1386	1772	5581.77685547000	251.45114135700	114.42462921100	5.22145795822	1502.59020996000	0	0	0	0	0	1.60606312752	7.16988277435	588540.75000000000	0	0	0	14
1387	1772	5868.24169922000	209.43750000000	118.53737640400	4.45965719223	1516.99316406000	0	0	0	0	0	-2.05187535286	7.02532911301	572845.93750000000	0	1	0	14
1388	1772	6069.17626953000	258.90750122100	120.15576171900	5.71523571014	1537.30310059000	0	0	0	0	0	-4.78992986679	6.88895177841	563166.87500000000	0	1	0	13.6
1389	1772	6066.65332031000	157.89825439500	115.86730194100	7.77440738678	1563.85485840000	0	0	0	0	0	-1.58411896229	7.34018325806	573112.62500000000	1	0	0	13.6
1390	1770	3619.43286133000	133.68920898400	96.19571685790	13.23454093930	271.85079956100	0	0	0	0	0	-0.48950573802	5.83559083939	566408.56250000000	0	1	0	4
1391	1770	2779.67675781000	176.86273193400	81.72225952150	3.50699210167	199.62031555200	0	0	0	0	0	0.02175751887	7.79058647156	578898.43750000000	1	0	0	4
1392	1773	2727.09887695000	219.01011657700	84.02296447750	6.48666381836	81.87114715580	0	0	0	0	0	1.54149305820	7.05459785461	582736.75000000000	0	0	0	8.333333333
1393	1773	2994.42944336000	103.72900390600	83.85835266110	4.83090972900	166.64100647000	0	0	0	0	0	-2.39049601555	7.60288763046	568885.87500000000	1	0	0	8.333333333
1394	1775	3471.63549805000	209.68527221700	144.25971984900	7.04636955261	787.87701416000	0	0	0	0	0	3.60840272903	6.48788785934	597187.81250000000	0	1	0	11.42857143
1395	1775	3483.58227539000	152.35525512700	145.51527404800	3.89942479134	877.15948486300	0	0	0	0	0	1.47998738289	7.06844329834	591283.37500000000	0	1	0	11.42857143
1396	1786	3683.44018555000	183.29959106400	142.81323242200	6.27693128586	968.16918945300	0	0	0	0	0	1.75044524670	7.27634191513	587874.81250000000	1	0	0	13.33333333
1397	1774	3924.26782227000	129.95825195300	130.12376403800	3.37613940239	1045.76025391000	0	0	0	0	0	2.05788016319	7.31632471085	595859.12500000000	0	1	0	6
1398	1753	3076.31176758000	282.55792236300	103.86769104000	2.15657305717	64.98366546630	0	0	1	0	0	-1.00058138371	8.40482997894	580251.18750000000	0	0	1	23
1399	1753	3194.69335938000	198.22760009800	106.44051361100	2.02731895447	70.41878509520	0	0	1	0	0	-0.61970597506	8.10643768311	581347.81250000000	0	0	1	23
1400	1753	3107.90649414000	115.09912872300	105.16085815400	2.40403628349	70.41878509520	0	0	1	0	0	-1.71083676815	7.86552238464	576792.18750000000	0	0	1	23
1401	1753	3131.94091797000	146.95574951200	105.41870880100	2.75766539574	183.08885192900	0	0	0	1	0	-1.55488967896	7.79700899124	577625.62500000000	1	0	1	23
1402	1766	4215.17871094000	150.82832336400	107.04221344000	6.28687381744	830.94165039100	0	0	0	1	0	-0.56837236881	7.17232894897	577910.12500000000	1	0	0	10.875
1403	1766	4222.47802734000	287.70706176800	110.84284210200	2.56702947617	860.50506591800	0	0	0	1	0	-1.20162463188	7.89686107635	579577.25000000000	0	0	0	10.875
1404	1766	4343.07177734000	250.33207702600	113.31532287600	2.15907287598	878.96691894500	0	0	0	1	0	-1.64798438549	7.82975387573	577980.56250000000	0	0	0	10.875
1405	1784	7028.03906250000	184.08201599100	102.17787933300	8.09217262268	1647.79956055000	0	0	0	1	0	-0.62675714493	7.07887792587	574704.50000000000	1	0	0	20
1406	1784	7220.80761719000	114.95185089100	105.16261291500	5.74920797348	1647.79956055000	0	0	0	1	0	-0.78279805183	6.82995557785	576477.12500000000	0	1	0	20
1407	1767	7666.81787109000	163.02764892600	112.98219299300	4.81494331360	1712.37878418000	0	0	0	0	0	-2.60802793503	7.04528379440	570669.93750000000	0	1	0	11.8
1408	1767	7990.92871094000	209.89353942900	111.22027587900	3.67683482170	1741.60400391000	0	0	0	0	0	-0.56653773785	8.05981922150	578522.62500000000	1	0	0	11.8
1409	1767	8272.09667969000	213.39089965800	115.37911987300	4.09792613983	1775.22021484000	0	0	0	0	0	1.39672565460	7.21691513062	586267.12500000000	0	0	0	11.8
1410	1767	8225.10839844000	83.81434631350	112.38236236600	6.84771871567	1789.67211914000	0	0	0	0	0	-3.18061518669	7.01061105728	563229.56250000000	0	0	0	11.8
1411	1785	8781.17382813000	263.43072509800	119.96281433100	9.11327362061	1875.40856934000	0	0	0	0	0	-3.78764200211	6.23682403564	566698.37500000000	0	1	0	11.33333333
1412	1785	9029.68945313000	71.76299285890	112.86043548600	14.92996692660	1907.45251465000	0	0	0	0	0	-5.29529333115	5.88251638412	546387.18750000000	0	1	0	11.33333333
1413	1785	8277.10742188000	160.71290588400	96.37770080570	5.80634927750	1943.76391602000	0	0	0	0	0	-0.15661457181	7.78986597061	578018.43750000000	1	0	0	11.33333333
1414	1785	8701.17968750000	201.45509338400	101.84463501000	7.98096179962	1984.51086426000	0	0	0	0	0	5.58425521851	6.57922458649	598922.87500000000	1	0	0	11.33333333
1415	1771	8989.83007813000	220.58416748000	101.36165618900	8.73297691345	2029.04797363000	0	0	0	0	0	0.67406362295	7.28379440308	571207.50000000000	1	0	0	13.42857143
1416	1771	9477.98339844000	214.80117797900	105.86734771700	8.70351696014	2077.48559570000	0	0	0	0	0	-2.20247769356	6.47697544098	567299.00000000000	1	0	0	13.42857143
1417	1774	8870.49121094000	131.74311828600	128.06785583500	4.49654436111	1894.93286133000	0	0	0	0	0	-2.98525261879	7.45013904572	573375.81250000000	0	1	0	12.66666667
1418	1772	4909.71923828000	291.30838012700	104.05142211900	11.11889266970	1396.42443848000	0	0	0	0	0	-4.51498508453	6.34040117264	548429.81250000000	0	0	0	14
1419	1772	5499.58837891000	244.63409423800	114.42214202900	8.22607707977	1404.68811035000	0	0	0	0	0	-3.39295887947	6.08961820602	562904.00000000000	0	1	0	14
1420	1772	5408.49804688000	69.43357086180	111.21050262500	10.22262763980	1420.08715820000	0	0	0	0	0	-7.38010692596	6.65539693832	544032.87500000000	0	0	0	14
1421	1772	5440.79101563000	220.07156372100	109.10575866700	9.98958969116	1441.76806641000	0	0	0	0	0	-4.63155221939	6.80744457245	549367.06250000000	1	0	0	14
1422	1770	3280.12280273000	108.96185302700	91.99826812740	14.75606346130	319.26998901400	0	0	0	0	0	-2.11545300484	5.98925638199	555622.43750000000	0	0	0	4
1423	1770	2834.52026367000	165.29289245600	84.17303466800	10.09046840670	224.92323303200	0	0	0	0	0	-6.14425754547	7.09836006165	536808.06250000000	1	0	0	4
1424	1773	2493.08471680000	216.18890380900	80.84903717040	1.29303538799	81.24967956540	0	0	0	0	0	0.57821178436	8.39382171631	584476.87500000000	0	0	0	8.333333333
1425	1773	2804.17016602000	203.23960876500	82.80612182620	7.82017517090	150.08288574200	0	0	0	0	0	-1.48345315456	6.56642532349	566175.31250000000	0	0	0	8.333333333
1426	1757	4398.48486328000	149.18130493200	129.14274597200	0.91754639149	133.52375793500	0	0	1	0	0	0.08937705308	8.52542972565	585790.50000000000	1	0	0	16
1427	1757	4369.57666016000	150.89599609400	128.98663330100	2.19265460968	90.20075225830	0	0	1	0	0	0.78133475781	8.06374740601	587577.56250000000	1	0	0	16
1428	1786	3656.52734375000	191.25289917000	149.48670959500	4.21680736542	755.35424804700	0	0	0	0	0	2.64742112160	6.91010761261	600684.81250000000	0	1	0	13.33333333
1429	1775	3643.07666016000	130.02743530300	148.26654052700	5.00853729248	836.37445068400	0	0	0	0	0	-0.31111842394	6.70801401138	586968.18750000000	0	1	0	11.42857143
1430	1775	3638.82495117000	174.93843078600	146.71330261200	4.39454078674	920.97729492200	0	0	0	0	0	0.01638534851	6.86776447296	587464.37500000000	0	1	0	11.42857143
1431	1753	2982.23706055000	288.93453979500	102.28930664100	3.98221993446	28.16751480100	0	0	1	0	0	-0.87704646587	7.89845466614	578199.18750000000	0	0	1	23
1432	1753	3114.15869141000	84.70523071290	105.05696106000	3.69202494621	28.16751480100	0	0	1	0	0	-1.69798636436	7.08432531357	577209.56250000000	0	1	1	23
1433	1753	2978.09155273000	245.38793945300	102.95413208000	2.10462188721	84.50254821780	0	1	0	0	0	-1.34879004955	8.54752349854	578739.81250000000	0	0	1	23
1434	1753	3077.81445313000	202.68988037100	104.25817108200	3.47592592239	104.14393615700	0	1	0	0	0	-1.21079671383	7.68490982056	578325.18750000000	0	0	1	23
1435	1753	3330.28222656000	282.39868164100	108.37359619100	4.53622531891	171.33869934100	0	0	1	0	0	-0.86550277472	7.45853757858	578406.81250000000	0	0	1	23
1436	1766	4319.27832031000	132.66273498500	114.87461090100	3.27243375778	732.35540771500	0	0	1	0	0	-0.98368614912	7.55179834366	580090.75000000000	0	1	0	10.875
1437	1766	4032.31201172000	87.45576477050	109.85939788800	4.10556650162	732.35540771500	0	0	0	1	0	-2.64680767059	7.25970649719	571519.06250000000	0	0	0	10.875
1438	1766	3898.89135742000	87.02976226810	105.87583160400	4.19995832443	732.35540771500	0	0	0	1	0	-1.09470331669	7.41771268845	577458.62500000000	0	0	0	10.875
1439	1784	6994.74121094000	201.40266418500	105.97888946500	5.43082666397	1549.21325684000	0	0	0	1	0	2.23672223091	6.69906806946	593319.18750000000	0	1	0	20
1440	1784	6895.47021484000	88.67777252200	100.51541137700	7.72854280472	1549.21325684000	0	0	0	1	0	-4.82914686203	7.17215156555	560826.62500000000	0	0	0	20
1441	1767	8104.85546875000	255.64192199700	113.07765960700	5.02614307404	1648.62194824000	0	0	0	1	0	1.17793738842	7.25030040741	589276.06250000000	0	0	0	11.8
1442	1767	8431.92773438000	178.36843872100	118.82147979700	4.15024232864	1681.80664063000	0	0	0	1	0	0.31546437740	6.84457731247	589141.50000000000	0	1	0	11.8
1443	1771	8418.16406250000	241.60757446300	100.63451385500	8.37397289276	1853.42822266000	0	0	0	0	0	3.81028532982	6.88320636749	591804.37500000000	1	0	0	13.42857143
1444	1771	9135.05859375000	209.23455810500	112.11820220900	6.78789520264	1896.11108398000	0	0	0	0	0	5.37124061584	6.69511747360	603984.31250000000	0	1	0	13.42857143
1445	1771	9363.84960938000	162.37521362300	112.28732299800	7.43197488785	1942.67382813000	0	0	0	0	0	6.90724420547	6.87471055984	608997.62500000000	0	1	0	13.42857143
1446	1771	9513.85839844000	174.33247375500	106.40471649200	9.68702125549	1993.10510254000	0	0	0	0	0	3.97516155243	6.86050271988	584415.06250000000	1	0	0	13.42857143
1447	1774	8839.47753906000	236.89921569800	124.49874877900	5.47977352142	1812.88378906000	0	0	0	0	0	-1.25804460049	7.29535007477	576775.75000000000	0	0	0	12.66666667
1448	1772	4675.70458984000	247.55696106000	101.64289856000	10.98906040190	1306.88366699000	0	0	0	0	0	-7.98766946793	6.87395858765	542537.93750000000	1	0	0	14
1449	1773	6447.65185547000	126.22299957300	115.31981658900	11.89017391200	1630.23168945000	0	0	0	0	0	-9.27499961853	6.56401205063	530885.18750000000	0	1	0	16
1450	1773	6612.59521484000	211.22811889600	113.91368866000	8.21002769470	1650.25805664000	0	0	0	0	0	-3.99920606613	7.48542833328	555183.56250000000	1	0	0	16
1451	1834	6805.06103516000	188.02439880400	116.25530242900	8.40058422089	1675.59228516000	0	0	0	0	0	-1.22137749195	6.88565635681	566570.18750000000	1	0	0	49.2
1452	1770	3213.04565430000	67.30043792720	92.03696441650	12.66635417940	400.47674560500	0	0	0	0	0	-8.19870662689	6.68141984940	533121.18750000000	1	0	0	4
1453	1770	2619.14038086000	108.35080719000	82.03515625000	4.28579998016	309.84265136700	0	0	0	0	0	-2.51486039162	8.18033218384	559674.31250000000	1	0	0	4
1454	1770	2580.02172852000	179.36268615700	81.17028808590	0.96466851234	211.25636291500	0	0	0	0	0	0.37097686529	8.62751674652	582958.18750000000	1	0	0	4
1455	1773	2600.66381836000	209.66603088400	81.98832702640	4.13671112061	150.08288574200	0	0	0	0	0	1.12518286705	7.32549667358	584819.56250000000	1	0	0	8.333333333
1456	1773	2918.23266602000	156.39169311500	84.06751251220	6.27300596237	219.60057067900	0	0	0	0	0	3.15839052200	7.22197484970	589878.56250000000	0	0	0	8.333333333
1457	1749	8457.51757813000	55.00505065920	128.71159362800	9.00924396515	1811.68395996000	0	0	0	0	0	-5.75700235367	6.50107574463	558674.93750000000	0	0	0	27
1458	1757	4442.92822266000	182.24960327100	129.72334289600	2.04318451881	48.80945587160	0	0	1	0	0	0.49300745130	8.63594150543	587306.75000000000	1	0	0	16
1459	1757	4444.48681641000	150.18273925800	131.46104431200	2.55946016312	26.10499572750	0	0	1	0	0	0.82199311256	7.72367429733	588610.00000000000	0	0	0	16
1460	1757	4318.29248047000	211.44729614300	130.88304138200	3.23451352119	28.16751480100	0	0	0	1	0	1.71550941467	7.37630605698	592154.56250000000	0	0	0	16
1461	1753	3652.44482422000	200.99360656700	131.08081054700	2.94678401947	154.92132568400	0	0	0	1	0	2.38279151917	7.30752563477	595469.87500000000	0	1	1	19.33333333
1462	1753	3422.14550781000	133.64636230500	127.73638153100	4.33833074570	166.64100647000	0	0	0	1	0	1.74364113808	7.86652326584	590583.06250000000	0	0	1	19.33333333
1463	1769	3466.45190430000	262.41387939500	129.83177185100	3.49623489380	193.06503295900	0	0	0	1	0	0.21685120463	7.69613552094	585092.31250000000	0	0	0	11.2
1464	1769	3488.43701172000	228.93550109900	132.36669921900	5.60635232925	289.14495849600	0	0	0	0	0	3.08740878105	7.15969753265	596411.06250000000	0	1	0	11.2
1465	1775	4047.15917969000	108.46238708500	147.11451721200	3.25805997849	544.01617431600	0	0	0	0	0	-0.46380394697	7.43642711639	584223.81250000000	0	0	0	11.42857143
1466	1775	4071.20117188000	187.07441711400	144.87068176300	3.16476464272	513.20758056600	0	0	0	0	0	0.93662965298	7.83852434158	590643.25000000000	1	0	0	11.42857143
1467	1786	3567.96972656000	162.77818298300	147.12290954600	6.64834260941	818.19238281300	0	0	0	0	0	-4.65088176727	6.86196804047	561254.18750000000	0	1	0	13.33333333
1468	1786	3513.00073242000	103.12714386000	143.83544921900	5.18874979019	893.52734375000	0	0	0	0	0	-3.70226526260	7.15261697769	568602.18750000000	0	0	0	13.33333333
1469	1786	3724.61767578000	202.17330932600	143.77252197300	8.12413597107	973.20703125000	0	0	0	0	0	-3.49460530281	6.35937929153	562889.93750000000	0	0	0	13.33333333
1470	1753	2878.98266602000	241.58479309100	101.34221649200	2.24347972870	26.40704536440	0	1	0	0	1	-1.12016403675	8.14200305939	578895.37500000000	0	0	1	23
1471	1753	2895.76049805000	161.92903137200	101.47851562500	2.99006867409	38.83174514770	0	1	0	0	0	-1.73213958740	7.90503692627	575583.68750000000	0	0	1	23
1472	1753	3042.63037109000	277.52536010700	103.95210266100	6.01186323166	121.14759063700	0	0	1	0	0	-4.49354362488	7.30303287506	562312.56250000000	0	0	1	23
1473	1753	3324.69848633000	232.26097106900	108.80780029300	5.25974035263	224.92323303200	0	0	0	1	0	-2.78549647331	7.02890634537	570272.18750000000	0	0	0	23
1474	1772	3533.80004883000	187.88677978500	112.19367218000	4.48301076889	319.26998901400	0	0	0	1	0	-2.44725131989	7.00767326355	572223.18750000000	0	1	0	14.57142857
1475	1769	3187.05786133000	248.60028076200	101.20150756800	1.16885149479	633.76910400400	0	0	0	1	0	-0.42878222466	8.55653476715	581974.87500000000	1	0	1	2.6
1476	1769	3308.05932617000	228.36817932100	103.19213867200	3.33913660049	633.76910400400	0	0	0	1	0	-1.09947371483	7.51712942123	578161.50000000000	0	0	1	2.6
1477	1758	4338.06396484000	257.19946289100	108.72096252400	4.64730167389	764.03594970700	0	0	0	1	0	0.89003723860	7.50296974182	585539.93750000000	0	0	0	29.66666667
1478	1758	4347.33154297000	275.25964355500	111.82746887200	1.87863051891	825.91363525400	0	0	0	1	0	-0.05266893283	8.54528617859	584666.62500000000	0	0	0	29.66666667
1479	1767	7120.93652344000	238.44041442900	106.83274078400	2.49649000168	1475.43750000000	0	0	0	1	0	0.65603291988	7.64630174637	587350.18750000000	0	1	0	11.8
1480	1767	7600.80029297000	233.79577636700	105.07007598900	3.53587770462	1523.58666992000	0	0	0	0	0	-1.08589053154	8.08583354950	578449.56250000000	1	0	0	11.8
1481	1767	7864.74853516000	301.76089477500	110.30103302000	5.77191972733	1556.36499023000	0	0	0	1	0	-4.63647127151	6.99195241928	564249.62500000000	0	1	0	11.8
1482	1767	7998.71923828000	134.36862182600	112.18566131600	7.53113937378	1587.23437500000	0	0	0	1	0	-7.08707427979	6.65817403793	552174.00000000000	0	1	0	11.8
1483	1785	7085.37060547000	179.81556701700	92.94610595700	5.03346872330	1630.25207520000	0	0	0	0	0	1.41157925129	7.32951068878	584332.25000000000	1	0	0	11.33333333
1484	1785	7379.12597656000	207.41424560500	97.00601196290	4.91918802261	1658.23913574000	0	0	0	1	0	4.29041433334	7.30290174484	598315.50000000000	1	0	0	11.33333333
1485	1771	7750.34277344000	195.56381225600	100.05062866200	7.39524936676	1688.40270996000	0	0	0	0	0	6.95908403397	7.06761407852	606771.37500000000	1	0	0	13.42857143
1486	1771	8200.22851563000	191.06225585900	101.37907409700	8.86834907532	1723.92321777000	0	0	0	0	0	5.67574787140	6.52398014069	599455.31250000000	1	0	0	13.42857143
1487	1771	8602.57910156000	231.77072143600	103.74133300800	10.41539192200	1764.02087402000	0	0	0	0	0	1.72110891342	6.73758077621	576335.43750000000	1	0	0	13.42857143
1488	1771	9153.24414063000	289.98956298800	115.13906097400	8.62222385406	1808.81726074000	0	0	0	0	0	-4.09371280670	6.33124446869	561192.56250000000	0	1	0	13.42857143
1489	1771	8958.66210938000	212.38682556200	120.72158813500	5.69568300247	1857.57702637000	0	0	0	0	0	1.81223428249	6.66393756866	591168.37500000000	0	1	0	13.42857143
1490	1771	9030.68945313000	153.36413574200	116.54740905800	7.39572000504	1907.92175293000	0	0	0	0	0	6.37675857544	6.96002197266	607331.56250000000	0	0	0	13.42857143
1491	1773	5379.68017578000	240.24041748000	105.18349456800	8.63614273071	1481.97521973000	0	0	0	0	0	-3.87475299835	6.81467723846	556028.75000000000	0	0	0	16
1492	1773	5794.22363281000	173.07460022000	108.19902801500	7.61885786057	1517.92224121000	0	0	0	0	0	0.92442840338	6.99897050858	578104.93750000000	1	0	0	16
1493	1773	6123.54638672000	215.97549438500	112.27036285400	4.79571866989	1533.23852539000	0	0	0	0	0	3.57572245598	7.38307952881	596880.68750000000	1	0	0	16
1494	1773	6388.11914063000	227.77395629900	117.15379333500	4.85426235199	1554.51770020000	0	0	0	0	0	2.97628521919	7.00092649460	596327.81250000000	0	0	0	16
1495	1773	6600.08837891000	208.15553283700	120.58510589600	4.91783094406	1581.39221191000	0	0	0	0	0	3.70587563515	7.23209810257	597614.18750000000	0	0	0	16
1496	1770	3170.12597656000	148.62550354000	91.23693847660	13.17557907100	338.89120483400	0	0	0	0	0	8.00114250183	6.41204357147	598985.00000000000	1	0	0	4
1497	1770	2553.19384766000	160.64170837400	81.78815460210	2.99887919426	269.26251220700	0	0	0	0	0	1.08109855652	8.14278316498	583611.93750000000	1	0	0	4
1498	1773	2474.39086914000	237.40502929700	81.09455871580	2.19770979881	84.50254821780	0	0	0	0	0	0.95331782103	8.02642917633	585815.00000000000	1	0	0	8.333333333
1499	1773	2745.48120117000	187.70501709000	84.65303039550	5.17564296722	182.75479126000	0	0	0	0	0	2.09785532951	7.26543712616	587348.06250000000	1	0	0	8.333333333
1500	1773	3392.63037109000	187.83201599100	93.09590148930	10.70870208740	274.94772338900	0	0	0	0	0	5.79027462006	6.27153539658	595853.31250000000	0	1	0	8.333333333
1501	1773	3444.38354492000	172.98321533200	88.39121246340	8.46323394775	356.38943481400	0	0	0	0	0	5.12375831604	6.86340665817	593689.68750000000	1	0	0	8.333333333
1502	1773	3797.17163086000	230.54472351100	93.58655548100	7.85141706467	438.41131591800	0	0	0	0	0	4.24490118027	6.97195625305	597805.37500000000	0	0	0	8.333333333
1503	1773	4237.45117188000	210.89129638700	99.13787078860	9.47981739044	508.62188720700	0	0	0	0	0	7.12496948242	6.51417303085	604520.50000000000	0	0	0	8.333333333
1504	1773	4703.27294922000	206.00210571300	102.24642944300	10.63850116730	583.92431640600	0	0	0	0	0	7.30709218979	6.51769542694	601701.25000000000	1	0	0	8.333333333
1505	1773	5006.16992188000	210.85636901900	104.77806854200	8.36652565002	664.97796630900	0	0	0	0	0	5.43508481979	6.82657146454	599054.50000000000	1	0	0	8.333333333
1506	1773	5294.19628906000	216.67913818400	111.41598510700	4.67970180511	750.41485595700	0	0	0	0	0	2.22372174263	7.02554225922	592263.18750000000	0	1	0	8.333333333
1507	1773	5647.68847656000	106.02455139200	106.70410156300	9.80040836334	838.45904541000	0	0	0	0	0	1.10773491859	6.27344799042	581226.06250000000	0	1	0	8.333333333
1508	1749	9457.66601563000	75.15190124510	129.02333068800	11.27602958680	1681.99218750000	0	0	0	0	0	-6.11081027985	6.53540086746	545329.43750000000	0	0	0	27
1509	1749	8860.97753906000	158.07073974600	119.23540496800	9.03075122833	1727.90112305000	0	0	0	0	0	-2.22723126411	7.37916946411	569934.87500000000	1	0	0	27
1510	1786	8518.11230469000	246.35066223100	127.79819488500	7.39130067825	1778.29394531000	0	0	0	0	0	2.97151994705	6.91819381714	593075.62500000000	0	0	0	14.4
1511	1757	4302.28759766000	163.53712463400	131.73216247600	3.40661096573	112.67005920400	0	0	0	1	0	1.56955015659	7.70400762558	590978.18750000000	0	0	0	16
1512	1757	4091.06762695000	129.14190673800	128.90191650400	1.68026268482	113.87313079800	0	0	0	1	0	0.13625282049	8.58290767670	586098.43750000000	0	0	0	16
1513	1753	4347.30957031000	165.81161499000	135.64350891100	5.34736585617	218.50729370100	0	0	0	0	0	4.46126413345	6.78663396835	603284.75000000000	0	1	0	19.33333333
1514	1753	4057.75268555000	261.47842407200	134.02951049800	6.14160585403	206.35816955600	0	0	0	1	0	0.79768514633	7.17927026749	586076.43750000000	0	1	0	19.33333333
1515	1753	4065.50024414000	147.30331420900	137.28221130400	3.38313627243	227.40303039600	0	0	0	1	0	2.36427783966	7.28301668167	595638.37500000000	0	1	0	19.33333333
1516	1753	3704.05541992000	145.87721252400	132.42713928200	2.33749699593	253.50762939500	0	0	0	1	0	-0.15380594134	8.10081195831	584894.81250000000	0	0	0	19.33333333
1517	1753	3461.22119141000	100.54436492900	128.49220275900	3.99643111229	260.71368408200	0	0	0	1	0	-0.59241282940	7.81771326065	582009.31250000000	0	0	0	19.33333333
1518	1769	3635.40063477000	232.51979064900	132.08616638200	3.92155957222	288.17697143600	0	0	0	1	0	1.93710052967	7.95495033264	593374.18750000000	0	0	0	11.2
1519	1769	3681.43896484000	270.67681884800	135.53619384800	6.01172876358	361.45257568400	0	0	0	0	0	-0.11205971241	6.78089332581	582300.56250000000	0	1	0	11.2
1520	1775	4319.39257813000	230.15126037600	143.71014404300	7.02239370346	608.48828125000	0	0	0	0	0	-1.79965090752	7.33777761459	571935.75000000000	1	0	0	11.42857143
1521	1787	4284.05371094000	271.77484130900	149.89981079100	3.63216066360	593.85937500000	0	0	0	0	0	-0.60920047760	7.23043251038	583948.68750000000	0	1	0	4.857142857
1522	1787	4122.44335938000	225.42388916000	152.56236267100	3.43594717979	594.63983154300	0	0	0	0	0	-1.44822227955	7.21986865997	580885.56250000000	0	1	0	4.857142857
1523	1787	3981.22509766000	122.76548004200	151.93775939900	3.87487411499	612.25549316400	0	0	0	0	0	1.62575471401	6.95791625977	593405.87500000000	0	1	0	4.857142857
1524	1787	3853.59619141000	98.71897125240	149.19084167500	4.33047771454	643.96319580100	0	0	0	0	0	-0.07606501877	7.04390811920	585162.87500000000	0	1	0	4.857142857
1525	1786	3302.29516602000	123.02373504600	145.73985290500	4.54488897324	807.69091796900	0	0	0	0	0	-0.78114908934	7.06675100327	581012.81250000000	0	1	0	13.33333333
1526	1786	3117.22436523000	136.75747680700	140.90599060100	7.63762426376	886.43768310500	0	0	0	0	0	-2.95767855644	6.53621387482	568120.75000000000	0	0	0	13.33333333
1527	1786	3129.13696289000	180.48025512700	137.71031189000	9.50231742859	957.14306640600	0	0	0	0	0	-0.40124970675	6.71595382690	573077.56250000000	1	0	0	13.33333333
1528	1817	2425.72436523000	175.15931701700	128.93591308600	9.23077583313	498.15780639600	0	0	0	0	0	-4.73170804977	6.53306198120	557592.75000000000	0	1	0	35.16666667
1529	1817	2347.71679688000	144.90516662600	122.73506164600	9.75420093536	567.82110595700	0	0	0	0	0	-3.46301031113	6.73710680008	559129.18750000000	1	0	0	35.16666667
1530	1774	3320.21313477000	209.13320922900	141.56892395000	4.44229745865	833.41589355500	0	0	0	0	0	2.24797105789	6.95680522919	596470.50000000000	0	1	0	6
1531	1774	3470.36376953000	170.75927734400	143.13703918500	3.41552090645	869.85498046900	0	0	0	0	0	-0.07811292261	7.05120897293	587100.87500000000	0	1	0	6
1532	1753	2756.89672852000	207.88961792000	99.27354431150	1.11855673790	84.70032501220	0	1	0	0	1	-0.98901253939	8.72378253937	580193.62500000000	0	0	1	23
1533	1772	3044.44165039000	240.71305847200	104.28376770000	6.10354614258	211.25636291500	0	0	0	1	0	-3.12582778931	6.84641981125	566946.68750000000	0	1	0	14.57142857
1534	1772	3103.45947266000	106.06145477300	105.27918243400	4.68698883057	309.84265136700	0	0	0	1	0	-4.30191755295	7.52065563202	563633.62500000000	1	0	0	14.57142857
1535	1772	4080.54711914000	233.63755798300	117.28636932400	6.64165925980	526.62866210900	0	0	1	0	0	0.35855004191	7.14990186691	582437.37500000000	1	0	0	14.57142857
1536	1772	4586.40234375000	252.97653198200	125.17427063000	5.69539546967	535.18280029300	0	0	1	0	0	-0.69332814217	6.68627405167	579793.93750000000	0	1	0	14.57142857
1537	1769	4603.45019531000	110.09101867700	125.27722168000	6.76553678513	535.18280029300	0	0	0	1	0	-0.18634749949	6.52375888824	580600.50000000000	0	1	0	2.6
1538	1772	3193.58129883000	235.48184204100	100.99902343800	2.90893864632	535.18280029300	0	0	0	1	0	-1.48142623901	7.92058277130	577337.81250000000	0	0	1	14.57142857
1539	1766	3783.72460938000	233.45312500000	103.38104248000	3.28418064117	570.11743164100	0	0	0	1	0	-2.07513213158	7.67370319366	574712.81250000000	0	0	0	10.875
1540	1766	3909.97680664000	160.62046814000	104.54852294900	5.20372915268	593.15539550800	0	0	0	1	0	-1.19933700562	7.35732269287	575778.12500000000	0	0	0	10.875
1541	1758	4011.39648438000	251.14668273900	105.59891510000	3.56424140930	630.26470947300	0	0	0	1	0	0.31594330072	7.38148641586	584676.56250000000	0	0	0	29.66666667
1542	1758	4127.69726563000	278.89111328100	108.79589843800	2.12837362289	680.30096435500	0	0	0	1	0	-0.35474270582	7.93690156937	582988.68750000000	0	0	0	29.66666667
1543	1758	4234.75097656000	289.65603637700	111.11792755100	2.02846884727	749.09027099600	0	0	0	1	0	-0.57474213839	8.57468986511	582263.25000000000	0	0	0	29.66666667
1544	1767	6873.46923828000	253.60981750500	104.41098785400	1.97016382217	1361.24963379000	0	0	0	1	0	0.16054157913	7.93276882172	584784.75000000000	0	0	0	11.8
1545	1767	7116.31103516000	85.31725311280	105.22282409700	3.31506514549	1378.62023926000	0	0	0	1	0	-2.21434116364	7.52840518951	574196.18750000000	0	1	0	11.8
1546	1767	7393.68359375000	128.85121154800	102.24440765400	3.72036218643	1464.89135742000	0	0	0	0	0	-3.55406880379	8.01167011261	567142.43750000000	0	0	0	11.8
1547	1767	7329.04443359000	65.04609680180	100.63553619400	5.15817785263	1491.48828125000	0	0	0	0	0	-4.36484146118	7.30071496964	561443.62500000000	0	0	0	11.8
1548	1767	6942.16064453000	165.72332763700	91.85359191890	4.31909894943	1514.42419434000	0	0	0	0	0	0.04289634526	7.88792800903	578762.50000000000	1	0	0	11.8
1549	1771	7225.01562500000	241.76271057100	96.51436614990	5.36308908463	1534.15222168000	0	0	0	0	0	2.49282598495	7.54264879227	590027.87500000000	0	0	0	13.42857143
1550	1771	7643.73242188000	238.76892089800	103.48855590800	5.49937295914	1563.85485840000	0	0	0	0	0	2.68860673904	7.21861886978	592911.43750000000	0	1	0	13.42857143
1551	1771	8087.16113281000	219.24836731000	110.11433410600	4.81480598450	1595.80017090000	0	0	0	0	0	3.45988225937	6.85541296005	597039.37500000000	0	1	0	13.42857143
1552	1771	8499.96875000000	188.76950073200	108.82654571500	8.04961299896	1633.32836914000	0	0	0	0	0	3.26684069633	6.96117448807	590840.00000000000	0	0	0	13.42857143
1553	1771	8949.36621094000	197.00154113800	112.92089843800	7.31879472733	1675.59228516000	0	0	0	0	0	5.37835693359	6.51405143738	604020.12500000000	0	1	0	13.42857143
1554	1771	9172.78222656000	211.18226623500	109.67802429200	9.68393325806	1722.68127441000	0	0	0	0	0	2.90377020836	7.12570095062	585848.37500000000	1	0	0	13.42857143
1555	1771	8953.90332031000	278.71371460000	120.48653411900	7.68491840363	1773.70825195000	0	0	0	0	0	-1.42773437500	6.66122102737	576351.50000000000	0	1	0	13.42857143
1556	1771	8525.51953125000	182.55696106000	126.72452545200	6.14655351639	1820.54272461000	0	0	0	0	0	3.26360869408	6.49670410156	597514.25000000000	0	1	0	13.42857143
1557	1773	4795.77392578000	241.62948608400	97.99983978270	4.19549226761	1282.88879395000	0	0	0	0	0	0.91017085314	7.73289823532	579206.50000000000	1	0	0	16
1558	1773	5120.57812500000	242.59358215300	102.87624359100	7.41231346130	1344.48071289000	0	0	0	1	0	2.12084889412	6.80366516113	585707.25000000000	0	0	0	16
1559	1773	5350.19287109000	238.47990417500	105.83557891800	5.71528053284	1400.75390625000	0	0	0	0	0	2.13131070137	7.45088768005	588832.93750000000	1	0	0	16
1560	1773	5628.49365234000	263.43774414100	110.67954254200	4.98307800293	1420.57312012000	0	0	0	0	0	0.24721436203	7.43117189407	582146.50000000000	0	0	0	16
1561	1773	5927.61718750000	250.30270385700	115.63389587400	3.54862451553	1436.45117188000	0	0	0	0	0	0.42332583666	7.60796403885	585978.00000000000	0	0	0	16
1562	1773	6188.84960938000	257.14031982400	119.52230072000	3.19732189178	1459.13720703000	0	0	0	0	0	0.50213569403	7.49267864227	586506.81250000000	0	1	0	16
1563	1773	6376.67138672000	208.93392944300	122.58912658700	2.48721647263	1487.73193359000	0	0	0	0	0	-1.54379761219	7.46403789520	578711.62500000000	0	1	0	16
1564	1773	6706.28125000000	183.51213073700	121.62236785900	6.25778007507	1522.45776367000	0	0	0	0	0	-1.79994297028	7.43552732468	574234.68750000000	1	0	0	16
1565	1773	6555.25195313000	279.94796752900	128.57527160600	4.80919265747	1562.38757324000	0	0	0	0	0	-0.67466932535	7.31194114685	580871.37500000000	0	1	0	16
1566	1773	2620.83300781000	204.40980529800	83.57369995120	6.92044305801	92.10015869140	0	0	0	0	0	0.63680756092	6.77461099625	578299.50000000000	0	0	0	8.333333333
1567	1773	3167.44677734000	210.28567504900	90.32849884030	11.38084793090	186.72984314000	0	0	0	0	0	-0.38630330563	6.08609342575	567474.00000000000	0	1	0	8.333333333
1568	1773	3824.43481445000	246.43119812000	97.98667907710	8.14700603485	284.01788330100	0	0	0	0	0	-1.79074263573	6.27145719528	566423.93750000000	0	1	0	8.333333333
1569	1773	4019.65454102000	122.35654449500	96.72275543210	7.71417903900	382.00387573200	0	0	0	0	0	1.91155719757	6.85892534256	585183.43750000000	0	0	0	8.333333333
1570	1773	4261.53222656000	244.06405639600	99.68962097170	7.82731533051	492.03790283200	0	0	0	0	0	2.85896635056	6.83422708511	588752.81250000000	0	0	0	8.333333333
1571	1773	4653.66503906000	234.66473388700	108.41693115200	6.88618946075	576.11712646500	0	0	0	0	0	3.73725223541	7.23710107803	596160.37500000000	0	1	0	8.333333333
1572	1773	5245.49169922000	208.62455749500	116.70602417000	8.81184864044	647.87139892600	0	0	0	0	0	6.45306539536	6.40595722198	604870.43750000000	0	1	0	8.333333333
1573	1773	5484.31640625000	189.83221435500	114.82812500000	7.23791790009	721.80688476600	0	0	0	0	0	5.22549390793	7.10791349411	600051.25000000000	0	0	0	8.333333333
1574	1773	5589.44580078000	158.17105102500	115.97248077400	6.77811145782	801.21685791000	0	0	0	0	0	2.99297952652	6.53626537323	591848.62500000000	0	1	0	8.333333333
1575	1773	6126.48437500000	137.56259155300	103.66234588600	11.97799777980	884.32843017600	0	0	0	0	0	1.58898448944	6.61843872070	573427.87500000000	1	0	0	8.333333333
1576	1773	6032.44726563000	162.54571533200	99.70522308350	9.09149169922	970.46911621100	0	0	0	0	0	5.07155752182	6.68514871597	593877.62500000000	1	0	0	8.333333333
1577	1773	6033.53759766000	167.30323791500	97.31013488770	8.38112831116	1058.68896484000	0	0	0	0	0	4.01887369156	6.65547657013	591217.25000000000	0	0	0	8.333333333
1578	1773	5940.84179688000	196.92684936500	94.14418792720	7.87642097473	1147.18212891000	0	0	0	0	0	6.08545017242	6.97925567627	596109.81250000000	1	0	0	8.333333333
1579	1773	5920.39990234000	233.85281372100	92.31774902340	5.46044063568	1234.77429199000	0	0	0	0	0	-0.02813050710	7.42907905579	568979.75000000000	1	0	0	8.333333333
1580	1749	6637.62939453000	286.65158081100	103.02098083500	12.13883304600	1323.28051758000	0	0	0	0	0	-3.84184932709	6.31102991104	558029.75000000000	1	0	0	27
1581	1749	7584.10839844000	214.49555969200	117.48718261700	11.89804935460	1420.35437012000	0	0	0	0	0	-2.52869129181	5.85335111618	570410.68750000000	0	1	0	27
1582	1749	9247.59667969000	135.16180419900	125.19075012200	10.02203178410	1550.40783691000	0	0	0	0	0	-7.64001417160	6.50412893295	545382.68750000000	0	1	0	27
1583	1749	9168.71679688000	73.83581542970	117.49656677200	12.23519039150	1594.23461914000	0	0	0	0	0	-5.92615938187	6.65787649155	547267.62500000000	1	0	0	27
1584	1786	9243.44921875000	257.54644775400	118.16352081300	9.39980220795	1642.59521484000	0	0	0	0	0	1.34925591946	7.39474391937	582367.68750000000	1	0	0	14.4
1585	1786	8972.78027344000	232.55984497100	134.53007507300	9.28646469116	1695.51574707000	0	0	0	0	0	4.77472925186	6.94393730164	597966.56250000000	0	1	0	14.4
1586	1757	4746.09375000000	131.66615295400	138.97848510700	5.09690904617	208.07156372100	0	0	0	1	0	2.51204943657	6.87222051620	594220.31250000000	0	1	0	16
1587	1753	4058.40844727000	279.06854248000	133.72431945800	6.23592662811	299.62570190400	0	0	0	1	0	-1.69430899620	7.23447751999	574725.12500000000	0	0	0	19.33333333
1588	1753	4238.14306641000	209.35848999000	140.87863159200	3.40561342239	323.65368652300	0	0	0	1	0	0.84700894356	7.20341396332	590235.12500000000	0	1	0	19.33333333
1589	1753	3965.07421875000	123.38954162600	136.85881042500	3.91929984093	343.19073486300	0	0	0	1	0	2.11192178726	7.44049263000	594033.37500000000	0	0	0	19.33333333
1590	1753	3714.55957031000	101.47917938200	132.43647766100	3.36613869667	352.09393310500	0	0	0	1	0	-0.03935130313	7.43185520172	585010.43750000000	0	0	0	19.33333333
1591	1787	4203.95312500000	185.85795593300	140.84846496600	12.07688713070	704.71783447300	0	0	0	0	0	-1.47024071217	6.87732887268	563579.68750000000	1	0	0	4.857142857
1592	1787	4344.80468750000	176.57322692900	145.42971801800	6.81508064270	692.11437988300	0	0	0	0	0	-5.00131177902	6.43986749649	562028.62500000000	0	1	0	4.857142857
1593	1787	4052.46923828000	125.55664825400	147.07284545900	4.86714458466	735.59118652300	0	0	0	1	0	-2.25351762772	6.93385267258	577337.18750000000	0	1	0	4.857142857
1594	1786	2988.74243164000	98.98702239990	142.53479003900	5.95901250839	882.56970214800	0	0	0	0	0	-3.21229362488	6.90971660614	570517.75000000000	0	1	0	13.33333333
1595	1786	2587.15087891000	163.10131835900	134.68218994100	9.68146610260	956.71118164100	0	0	0	0	0	-2.83166980743	6.83720541000	559179.00000000000	1	0	0	13.33333333
1596	1805	2765.11425781000	240.70065307600	99.52181243900	2.98363423347	211.15824890100	0	0	0	1	0	-1.74363541603	7.97074127197	573910.87500000000	1	0	1	24.8
1597	1772	2926.54541016000	276.36993408200	102.37625885000	4.69647693634	294.51617431600	0	0	0	1	0	-0.33032912016	7.63313388824	579896.18750000000	1	0	0	14.57142857
1598	1772	3562.41210938000	218.75085449200	110.84613037100	5.28337955475	393.89422607400	0	0	0	1	0	3.69665312767	7.14502525330	596374.12500000000	0	0	0	14.57142857
1599	1772	3824.43969727000	189.27316284200	113.50463104200	4.51529741287	411.82015991200	0	0	0	1	0	-0.94104301930	6.83777523041	578577.93750000000	0	0	0	14.57142857
1600	1772	3059.73828125000	99.63242340090	98.23170471190	1.57069265842	436.59649658200	1	0	0	0	0	-1.38870310783	8.60622882843	577137.68750000000	0	0	1	14.57142857
1601	1772	3177.31005859000	208.75810241700	99.36037445070	5.37452125549	436.59649658200	1	0	0	0	0	-2.53063058853	7.29978609085	568280.75000000000	1	0	1	14.57142857
1602	1766	3631.80615234000	174.51057434100	100.74965667700	4.21227025986	472.96087646500	0	0	0	1	0	-1.27129268646	7.41454839706	576475.93750000000	0	0	0	9.166666667
1603	1766	3683.17211914000	185.38571167000	101.86425018300	4.21677017212	500.52032470700	0	0	0	1	0	-1.90048658848	8.14892292023	574836.68750000000	1	0	0	9.166666667
1604	1772	4032.96166992000	303.56936645500	107.82290649400	1.97976112366	601.32867431600	0	0	0	1	0	-0.93519318104	8.47385025024	580659.12500000000	0	0	0	7
1605	1767	7090.76220703000	58.84365463260	102.78482055700	3.23564457893	1282.08630371000	0	0	0	0	0	-1.41275501251	7.61208724976	578355.87500000000	0	0	0	11.8
1606	1767	7004.25097656000	61.37223815920	95.36583709720	3.12305474281	1394.27478027000	0	0	0	1	0	-1.64355409145	7.82636356354	574063.12500000000	0	0	0	11.8
1607	1771	7041.06298828000	253.03224182100	93.71755981450	2.73675775528	1417.34265137000	0	0	0	0	0	0.83949476481	8.21026802063	586318.00000000000	0	0	0	13.42857143
1608	1771	7379.10302734000	271.05380249000	99.81008148190	4.72201728821	1438.40612793000	0	0	0	0	0	-0.03028242104	7.39196062088	582004.31250000000	0	1	0	13.42857143
1609	1771	7704.02197266000	290.56921386700	105.42761230500	3.46416592598	1470.05029297000	0	0	0	0	0	-1.06633388996	7.70716047287	579041.18750000000	0	1	0	13.42857143
1610	1771	8008.85205078000	299.40689086900	110.32752227800	3.85562729836	1503.99719238000	0	0	0	0	0	-1.75776433945	7.48386240005	576317.37500000000	0	1	0	13.42857143
1611	1771	8256.10449219000	240.53460693400	113.57813262900	3.42664217949	1543.76232910000	0	0	0	0	0	1.14738047123	7.36842775345	589065.50000000000	0	1	0	13.42857143
1612	1771	8640.65136719000	246.80828857400	118.91988372800	5.11247014999	1588.42065430000	0	0	0	0	0	1.92797625065	6.78582572937	591269.37500000000	0	1	0	13.42857143
1613	1771	8928.00976563000	132.20468139600	118.88677978500	7.22942686081	1638.02026367000	0	0	0	0	0	4.02100563049	6.49566221237	596208.25000000000	0	1	0	13.42857143
1614	1771	8766.11718750000	249.68220520000	116.30086517300	7.59245347977	1688.34033203000	0	0	0	0	0	0.52856099606	7.33031415939	579466.00000000000	1	0	0	13.42857143
1615	1771	8267.83203125000	162.38912963900	124.79950714100	6.92925024033	1732.64562988000	0	0	0	0	0	-4.10340404510	6.41456985474	564831.43750000000	0	1	0	13.42857143
1616	1773	4569.58056641000	189.10583496100	96.41279602050	5.28323602676	1147.99731445000	0	0	0	0	0	1.81798088551	7.53926324844	584517.87500000000	1	0	0	16
1617	1773	4935.08789063000	215.50843811000	101.90484619100	6.39648818970	1199.60217285000	0	0	0	0	0	4.09336042404	6.95960903168	596461.12500000000	1	0	0	16
1618	1773	5456.60498047000	225.28511047400	109.43087768600	8.85283470154	1265.26708984000	0	0	0	0	0	5.08295726776	6.28395652771	603598.25000000000	0	0	0	16
1619	1773	5787.56347656000	188.30538940400	114.00556945800	8.99738311768	1311.33300781000	0	0	0	0	0	8.80050277710	6.93550491333	616857.31250000000	0	0	0	16
1620	1773	6010.29638672000	195.04095459000	117.45002746600	8.50370693207	1322.89916992000	0	0	0	0	0	7.78239965439	6.81335353851	613053.93750000000	0	0	0	16
1621	1773	6096.04492188000	187.69692993200	118.76892852800	5.19786882401	1339.93994141000	0	0	0	0	0	4.65458488464	7.45955181122	601758.62500000000	1	0	0	16
1622	1773	6168.35498047000	246.66465759300	119.92689514200	1.90290379524	1364.23571777000	0	0	0	0	0	0.45296576619	8.06469821930	586941.68750000000	0	0	0	16
1623	1773	6444.01220703000	103.04221344000	117.78231811500	5.78940057755	1394.78576660000	0	0	0	0	0	-3.29815721512	7.27243947983	566860.00000000000	1	0	0	16
1624	1773	6751.62841797000	259.78698730500	119.14501190200	5.78838109970	1431.77172852000	0	0	0	0	0	0.62233060598	7.85859155655	584150.06250000000	1	0	0	16
1625	1773	6459.75048828000	274.05947876000	125.58707428000	5.63551139832	1474.17041016000	0	0	0	0	0	-0.45652446151	7.85080575943	581268.12500000000	1	0	0	16
1626	1774	6128.55419922000	273.04327392600	132.28317260700	3.77484536171	1522.02355957000	0	0	0	0	0	-0.75158554316	7.47337055206	581850.06250000000	0	1	0	15.25
1627	1770	2999.75756836000	73.41888427730	91.07836151120	12.20815849300	202.38566589400	0	0	0	0	0	-4.65487051010	6.28150415421	550905.12500000000	0	0	0	4
1628	1770	2401.23950195000	148.19371032700	80.73372650150	1.95505940914	130.23786926300	0	0	0	0	0	-0.31519290805	8.98678016663	579817.81250000000	1	0	0	4
1629	1773	2431.72241211000	171.49855041500	80.66230773930	2.14440083504	81.24967956540	0	0	0	0	0	0.64917898178	9.30902862549	583704.31250000000	1	0	0	8.333333333
1630	1773	2646.66650391000	202.45117187500	83.10467529300	6.00171756744	150.08288574200	0	0	0	0	0	0.77595645189	7.07855510712	579330.00000000000	1	0	0	8.333333333
1631	1773	3072.45947266000	206.92218017600	83.97090911870	5.84951210022	224.90420532200	0	0	0	0	0	-1.14695978165	7.64325380325	571190.12500000000	1	0	0	8.333333333
1632	1773	3720.60888672000	249.19415283200	91.59222412110	8.27019119263	310.35980224600	0	0	0	0	0	-2.46228718758	6.75764751434	566797.62500000000	0	0	0	8.333333333
1633	1773	4268.63964844000	216.11460876500	99.66339874270	5.67829322815	402.07006835900	0	0	1	0	0	3.08528900146	6.92002296448	594515.68750000000	0	1	0	8.333333333
1634	1773	4645.13671875000	224.73338317900	105.37001800500	6.15535020828	509.94332885700	0	0	0	0	0	3.85498380661	6.85721540451	597162.93750000000	0	0	0	8.333333333
1635	1773	5053.23095703000	256.66571044900	112.45221710200	6.79165649414	605.74926757800	0	0	0	0	0	1.39089787006	6.81611156464	586533.62500000000	0	0	0	8.333333333
1636	1773	5566.47363281000	238.06999206500	123.87538147000	7.31980037689	699.86334228500	0	0	0	0	0	3.44781494141	6.46592044830	597471.87500000000	0	1	0	8.333333333
1637	1773	5905.23974609000	163.59588623000	125.25637054400	7.84807777405	784.38562011700	0	0	0	0	0	6.94812011719	6.76854133606	608585.62500000000	0	1	0	8.333333333
1638	1773	6073.85302734000	151.34614563000	122.03168487500	7.74581050873	860.72387695300	0	0	0	0	0	5.13874387741	6.62707948685	600021.00000000000	0	1	0	8.333333333
1639	1773	6675.82568359000	172.09616088900	114.97288513200	10.75211429600	938.57446289100	0	0	0	0	0	9.57687377930	7.02455425262	612164.18750000000	1	0	0	9.8
1640	1773	6748.17285156000	151.47775268600	111.34033203100	10.99225330350	1020.17364502000	0	0	0	0	0	8.17709350586	6.27211904526	605972.06250000000	0	0	0	9.8
1641	1773	6538.02783203000	194.20875549300	105.33122253400	8.92053222656	1104.42370605000	0	0	0	0	0	6.07175636292	6.77006196976	600351.18750000000	1	0	0	9.8
1642	1773	6727.73876953000	172.06338501000	106.45407104500	7.73443603516	1190.97314453000	0	0	0	0	0	5.87233781815	6.47678089142	603230.37500000000	0	1	0	9.8
1643	1773	6427.87402344000	144.39172363300	99.60704803470	9.49335479736	1273.27136230000	0	0	0	0	0	5.87521219254	6.42660665512	600569.25000000000	0	0	0	9.8
1644	1773	6356.76660156000	245.64401245100	95.55563354490	8.55797767639	1324.34729004000	0	0	0	0	0	-2.90255379677	6.77434110641	560402.00000000000	1	0	0	9.8
1645	1749	7071.57568359000	226.37294006300	105.16027832000	12.06715583800	1356.65417480000	0	0	0	0	0	-3.86896252632	6.26165103912	547833.18750000000	1	0	0	27
1646	1749	7983.72656250000	256.22167968800	119.09535217300	12.29580497740	1385.36608887000	0	0	0	0	0	2.82143688202	6.06268072128	584542.81250000000	0	1	0	27
1647	1749	8794.40039063000	145.59487915000	128.20805358900	15.53367424010	1420.64562988000	0	0	0	0	0	-6.40945386887	5.55095529556	530511.87500000000	0	1	0	27
1648	1749	8356.16308594000	126.34751129200	109.07524871800	14.13900947570	1461.46557617000	0	0	0	0	0	-6.19216918945	6.85104894638	533515.87500000000	1	0	0	27
1649	1786	8668.32421875000	217.68878173800	112.36592102100	8.97865962982	1507.88317871000	0	0	0	0	0	2.25060772896	7.07290172577	586751.18750000000	1	0	0	14.4
1650	1786	9433.52636719000	242.83964538600	124.33570098900	10.43981933590	1558.93603516000	0	0	0	0	0	4.54451704025	6.64009284973	594784.43750000000	1	0	0	14.4
1651	1786	9594.99707031000	244.27575683600	141.97062683100	9.22684669495	1614.60314941000	0	0	0	0	0	3.86878347397	6.93511152267	595433.56250000000	0	1	0	14.4
1652	1757	4453.03710938000	203.82131958000	134.78276062000	5.18758535385	326.60891723600	0	0	0	0	0	4.32782125473	7.07664012909	600327.00000000000	0	0	0	16
1653	1757	4651.56298828000	242.97921752900	137.54003906300	6.63266563416	367.97918701200	0	0	0	0	0	1.26366162300	6.82519197464	584871.31250000000	0	0	0	16
1654	1757	5009.55615234000	249.81167602500	143.63179016100	5.77597379684	415.82965087900	0	0	0	1	0	0.87059795857	6.81388759613	590272.93750000000	0	1	0	16
1655	1757	5064.27001953000	170.88055419900	147.44151306200	2.96484541893	422.51272583000	0	0	0	0	0	1.63410222530	7.13673067093	594649.12500000000	0	1	0	16
1656	1753	4383.30664063000	239.22460937500	141.21969604500	4.46066999435	419.67553710900	0	0	0	1	0	0.96779823303	7.33794450760	589285.75000000000	0	1	0	19.33333333
1657	1753	4200.71875000000	116.97969818100	140.54405212400	3.76854181290	437.88287353500	0	0	0	1	0	1.55873453617	7.29898118973	592275.06250000000	0	1	0	19.33333333
1658	1753	3743.23242188000	89.08058929440	132.84140014600	5.90182685852	450.68023681600	0	0	0	1	0	-0.39841738343	7.07887029648	580499.75000000000	0	0	0	19.33333333
1659	1787	3824.33764648000	147.15289306600	134.13072204600	6.80841541290	801.49676513700	0	0	0	0	0	-4.43154621124	8.07485294342	561590.75000000000	1	0	0	4.857142857
1660	1787	3725.34082031000	173.79943847700	139.83357238800	6.97969961166	828.75079345700	0	0	0	0	0	-5.44481325150	6.45556783676	560474.37500000000	0	1	0	4.857142857
1661	1774	3013.59423828000	180.89562988300	142.39616394000	7.07891178131	908.66619873000	0	0	0	0	0	-4.45167970657	6.51786375046	563180.56250000000	0	1	0	12.5
1662	1774	2736.46582031000	123.08005523700	138.40171814000	8.63287067413	961.54406738300	0	0	0	0	0	-1.79902684689	6.50368070602	569602.31250000000	0	1	0	12.5
1663	1754	571.09674072300	181.45362854000	114.79478454600	3.45944333076	260.71368408200	0	0	1	0	0	1.56045806408	7.86633777618	589305.75000000000	0	0	0	12.5
1664	1754	481.52835083000	166.84616088900	115.03532409700	3.35441875458	166.64100647000	0	0	1	0	0	2.40160655975	7.60603475571	593954.62500000000	0	0	0	12.5
1665	1805	2669.75073242000	237.55018615700	98.02999877930	0.64169484377	180.53425598100	0	0	0	1	0	-0.25582569838	9.56052398682	582571.18750000000	1	0	1	24.8
1666	1772	2888.52685547000	251.82334899900	101.74510192900	5.44697618484	215.75218200700	0	0	0	1	0	1.15190446377	7.70970964432	584719.12500000000	1	0	1	14.57142857
1667	1772	3403.01635742000	250.70162963900	110.14706420900	8.08765602112	260.12060546900	0	0	1	0	0	2.54416108131	6.68094921112	590142.31250000000	0	1	0	14.57142857
1668	1772	3678.00610352000	154.62098693800	111.98229980500	6.60720825195	306.49822998000	0	0	1	0	0	-0.75868225098	6.92264652252	575180.81250000000	0	1	0	14.57142857
1669	1772	3535.80371094000	151.42524719200	107.13463592500	7.54176902771	314.28399658200	0	0	0	1	0	-3.62422657013	7.20770215988	563567.12500000000	1	0	0	14.57142857
1670	1772	3894.29394531000	272.43893432600	113.82994842500	5.50044870377	335.26898193400	0	0	0	1	0	0.34852463007	7.10166740417	583335.31250000000	0	1	0	14.57142857
1671	1805	3877.57128906000	88.04120635990	114.70075225800	8.17901229858	338.01019287100	0	0	0	1	0	-3.80338716507	6.36830711365	562511.31250000000	0	1	0	24.8
1672	1772	2977.30639648000	201.54762268100	96.97825622560	0.91424143314	338.01019287100	1	0	0	0	1	-0.59847259522	8.68068408966	581673.25000000000	0	0	1	14.57142857
1673	1772	3062.84082031000	134.90058898900	97.44933319090	5.66225242615	338.01019287100	1	0	0	0	0	-0.11234987527	7.86509180069	576939.68750000000	0	0	1	14.57142857
1674	1766	3271.83642578000	140.55110168500	96.26614379880	1.43782639503	338.01019287100	0	0	0	1	1	-1.12853848934	8.26522159576	579065.25000000000	0	0	1	9.166666667
1675	1766	3263.53906250000	108.97967529300	95.38922119140	1.23471319675	338.01019287100	0	0	0	1	1	-0.35559219122	8.38080310822	582615.87500000000	0	0	1	9.166666667
1676	1766	3249.88159180000	211.67004394500	94.92792510990	1.09787845612	338.01019287100	1	0	0	0	1	-0.98105978966	8.75835037231	579715.18750000000	0	0	1	9.166666667
1677	1772	3933.75830078000	234.10794067400	106.07122039800	4.19851684570	462.55371093800	0	0	0	1	0	2.42068004608	7.53412246704	592976.68750000000	0	0	0	7
1678	1772	4222.71142578000	181.21704101600	110.55213165300	5.12570667267	528.12683105500	0	0	0	1	0	3.49382472038	6.90395355225	596232.62500000000	0	1	0	7
1679	1772	6065.50292969000	144.87951660200	126.31898498500	2.89470696449	1247.25085449000	0	0	0	0	0	0.02467530593	7.49115753174	584738.68750000000	0	1	0	7
1680	1767	6657.91308594000	228.75785827600	101.25661468500	3.68399477005	1154.86816406000	0	0	0	1	0	1.30714881420	7.19603109360	589824.31250000000	0	1	0	11.8
1681	1767	6746.94482422000	171.13305664100	101.92560577400	2.15774130821	1156.47009277000	0	0	0	1	0	0.34988868237	7.85630559921	585380.62500000000	0	1	0	11.8
1682	1767	7022.06396484000	57.98984527590	99.80167388920	2.57365250587	1185.87268066000	0	0	0	0	0	-1.72330546379	7.83662319183	576630.37500000000	0	0	0	11.8
1683	1767	7036.23388672000	50.51017379760	95.10374450680	1.48524022102	1245.25231934000	0	0	0	1	0	-1.04350709915	8.77298641205	578895.81250000000	0	0	0	11.8
1684	1767	6938.82373047000	195.11730957000	94.20228576660	1.51779091358	1284.39160156000	0	0	0	1	0	-0.89581656456	8.83378887177	579431.18750000000	0	0	0	11.8
1685	1767	6879.86474609000	174.54829406700	93.51519012450	3.63580465317	1295.70568848000	0	0	0	1	0	-1.82238054276	7.35883855820	574679.37500000000	0	1	0	11.8
1686	1771	7584.56738281000	299.74789428700	103.25326538100	4.51686048508	1376.87976074000	0	0	0	0	0	-2.08509612083	7.05192708969	573672.06250000000	0	1	0	13.42857143
1687	1771	7863.70068359000	198.30831909200	107.13292694100	5.57659864426	1413.06250000000	0	0	0	0	0	-4.17599487305	6.73584461212	563756.62500000000	0	1	0	13.42857143
1688	1771	8086.18603516000	316.51876831100	108.98255157500	6.06047058105	1455.30383301000	0	0	0	0	0	-5.10442018509	7.50868129730	560193.00000000000	0	0	0	13.42857143
1689	1773	4844.84716797000	231.85111999500	102.68794250500	6.08409070969	1063.17602539000	0	0	0	0	0	2.95557522774	6.72988462448	596168.25000000000	0	0	0	16
1690	1773	5306.68505859000	229.07403564500	108.56843566900	6.47267293930	1118.67797852000	0	0	0	0	0	3.16376233101	7.03221321106	594395.37500000000	0	1	0	16
1691	1773	5715.59277344000	219.21913147000	113.81594085700	8.58328437805	1187.36999512000	0	0	0	0	0	3.67152905464	6.67123174667	589287.62500000000	0	0	0	16
1692	1773	6295.34765625000	255.41023254400	122.46078491200	8.78575038910	1214.36523438000	0	0	0	0	0	0.52338653803	6.49833631516	581249.25000000000	0	1	0	16
1693	1773	6421.33447266000	194.43275451700	129.03074646000	5.93018007278	1225.36376953000	0	0	0	0	0	2.75403356552	6.54578447342	594405.00000000000	0	1	0	16
1694	1773	6431.52685547000	117.60119628900	124.89504241900	6.86765336990	1243.73754883000	0	0	0	0	0	-0.09005281329	6.81153059006	581451.25000000000	0	1	0	16
1695	1773	6379.76171875000	149.95587158200	121.98821258500	6.53318881989	1269.86694336000	0	0	0	0	0	1.46634912491	6.73495388031	585604.00000000000	0	1	0	16
1696	1773	6451.12451172000	191.24217224100	114.37698364300	7.90213727951	1302.62707520000	0	0	0	0	0	-0.44066762924	7.19359636307	576574.62500000000	1	0	0	16
1697	1773	6422.07617188000	246.16618347200	123.82877349900	6.20727443695	1342.14355469000	0	0	0	0	0	2.37301206589	6.91959476471	592354.25000000000	0	1	0	16
1698	1773	6102.74560547000	188.10913085900	130.04217529300	4.46574878693	1387.27990723000	0	0	0	0	0	2.03370761871	6.98303413391	592317.56250000000	0	1	0	16
1699	1774	5961.14208984000	254.15632629400	132.02076721200	1.93593239784	1438.01464844000	0	0	0	0	0	-0.18493157625	8.19459629059	585328.56250000000	0	1	0	15.25
1700	1770	3066.91796875000	91.12783813480	93.25396728520	10.06938552860	254.66035461400	0	0	0	0	0	-2.03260374069	6.66855382919	564330.81250000000	0	0	0	4
1701	1770	2429.20361328000	114.68728637700	81.53288269040	4.65011882782	157.02896118200	0	0	0	0	0	-2.81266427040	8.56412696838	566407.75000000000	1	0	0	4
1702	1770	2336.56347656000	188.53242492700	82.38395690920	3.21811318398	67.23462677000	0	0	0	0	0	1.15173089504	7.36720371246	585386.50000000000	0	0	0	4
1703	1773	2522.19873047000	209.69189453100	83.86254119870	5.60936117172	150.08288574200	0	0	0	0	0	2.62309074402	6.94438552856	590435.06250000000	1	0	0	8.333333333
1704	1773	2918.43066406000	184.81321716300	88.53980255130	6.36579608917	219.60057067900	0	0	0	0	0	4.37452363968	6.86466026306	595318.56250000000	0	0	0	8.333333333
1705	1773	3312.55639648000	162.26705932600	88.66831970210	8.06338214874	289.14495849600	0	0	0	0	0	4.78932952881	6.63310289383	595559.12500000000	1	0	0	8.333333333
1706	1773	3762.30615234000	261.24203491200	89.32671356200	8.49563026428	361.45257568400	0	0	0	0	0	-0.81411093473	6.80384302139	571830.37500000000	1	0	0	8.333333333
1707	1773	4440.84521484000	270.37109375000	99.73902893070	7.85652589798	442.74945068400	0	0	1	0	0	-1.02235150337	6.79811716080	574521.43750000000	0	0	0	8.333333333
1708	1773	4870.93798828000	245.96076965300	106.18694305400	7.06610918045	542.55828857400	0	0	0	0	0	-0.06055783108	6.94531106949	578411.62500000000	0	0	0	8.333333333
1709	1773	5344.14355469000	252.87562561000	112.60422515900	7.74088573456	633.40411377000	0	0	0	0	0	0.61197835207	6.69074916840	579996.00000000000	1	0	0	8.333333333
1710	1773	5928.35546875000	294.50833129900	122.94901275600	9.36802577972	726.35809326200	0	0	0	0	0	-4.19406700134	6.72588539124	561567.56250000000	0	1	0	8.333333333
1711	1773	6272.53955078000	191.75440979000	131.58407592800	7.67891359329	820.57293701200	0	0	0	0	0	-3.07415509224	6.36243152618	576680.00000000000	0	1	0	8.333333333
1712	1773	6433.30664063000	160.20553588900	129.81686401400	5.23919487000	914.26599121100	0	0	0	0	0	2.46554946899	6.75956678391	596505.50000000000	0	1	0	8.333333333
1713	1773	6758.56396484000	181.15582275400	127.67573547400	5.65163278580	998.65307617200	0	0	0	1	0	5.21380662918	7.50489139557	605891.00000000000	0	1	0	9.8
1714	1773	7229.48632813000	155.65217590300	125.02172088600	9.54847240448	1076.32641602000	0	0	0	1	0	7.84301471710	6.52489233017	608894.37500000000	0	1	0	9.8
1715	1773	7193.72216797000	164.20277404800	116.48739624000	9.47977256775	1155.09863281000	0	0	0	0	0	5.55016279221	6.52019166946	600526.25000000000	0	1	0	9.8
1716	1773	7261.05517578000	89.49543762210	112.19314575200	8.57364559174	1204.85803223000	0	0	0	0	0	-1.68353772163	6.25574970245	574310.68750000000	0	1	0	9.8
1717	1773	6727.87988281000	102.67441558800	99.40460968020	11.26469993590	1219.58081055000	0	0	0	0	0	-3.18672847748	6.40849590302	553804.12500000000	1	0	0	9.8
1718	1773	6490.27880859000	183.68005371100	96.08103942870	6.77607870102	1235.03491211000	0	0	0	0	0	5.28690767288	6.81270170212	597130.68750000000	1	0	0	9.8
1719	1773	6793.70263672000	257.95346069300	97.46311187740	10.72609233860	1261.72070313000	0	0	0	0	0	-4.14622306824	6.67468404770	550291.37500000000	1	0	0	9.8
1720	1749	7640.27099609000	264.04211425800	109.19959259000	15.59256744380	1292.53808594000	0	0	0	0	0	-13.27064704900	5.65316295624	506418.06250000000	0	1	0	27
1721	1749	7847.85937500000	142.77421569800	106.96753692600	16.30134391780	1330.27050781000	0	0	0	0	0	-6.67437744141	6.30692911148	529914.62500000000	1	0	0	27
1722	1786	8194.29199219000	226.77273559600	110.58473968500	6.83530855179	1373.77416992000	0	0	0	0	0	4.48383665085	7.01645898819	596197.18750000000	1	0	0	14.4
1723	1786	8681.94921875000	233.11021423300	117.70060730000	5.60394954681	1423.04211426000	0	0	0	0	0	3.15293049812	7.37533807755	593531.18750000000	1	0	0	14.4
1724	1786	9353.47558594000	267.55038452100	129.12507629400	10.34603786470	1477.02746582000	0	0	0	0	0	-0.03412778303	6.48328638077	575176.43750000000	0	0	0	14.4
1725	1786	9986.37402344000	269.74057006800	145.34539794900	8.77960395813	1535.65393066000	0	0	0	0	0	-3.49571776390	6.24920511246	565714.50000000000	0	1	0	14.4
1726	1757	4883.44042969000	232.50936889600	141.67289733900	5.64989137650	421.34182739300	0	0	0	0	0	2.45488166809	6.63545846939	596711.81250000000	0	1	0	16
1727	1757	5108.74951172000	190.34564209000	145.07136535600	6.91213130951	454.21234130900	0	0	0	0	0	5.59885168076	6.52993965149	607322.50000000000	0	1	0	16
1728	1757	5244.70458984000	211.18293762200	145.77804565400	8.11465358734	502.84078979500	0	0	0	0	0	5.66424083710	7.17872381210	601340.62500000000	1	0	0	16
1729	1757	5208.17187500000	149.44871521000	148.09631347700	4.19655370712	519.63092041000	0	0	0	0	0	0.89693170786	7.18711853027	587548.93750000000	0	1	0	16
1730	1753	4542.29980469000	224.09564209000	144.35661315900	4.46894931793	515.56164550800	0	0	0	0	0	1.53747200966	7.14716625214	591785.62500000000	0	1	0	19.33333333
1731	1753	4374.16552734000	126.15544128400	143.15623474100	5.48135900497	533.65704345700	0	0	0	0	0	2.65622782707	7.10096216202	594167.43750000000	0	1	0	19.33333333
1732	1787	3799.42187500000	184.14756774900	132.94874572800	2.64597892761	898.68572998000	0	0	0	0	0	1.97280120850	7.85978937149	593581.18750000000	1	0	0	4.857142857
1733	1787	3450.91918945000	184.08433532700	130.62637329100	3.01529788971	901.25091552700	0	0	0	0	0	0.90346896648	8.12519359589	587008.43750000000	1	0	0	4.857142857
1734	1787	3366.10815430000	243.21936035200	132.03038024900	4.10188341141	923.08746337900	0	0	0	0	0	-3.14525151253	7.33710861206	569995.93750000000	1	0	0	4.857142857
1735	1774	2938.89575195000	199.65835571300	134.62321472200	6.29871320724	955.10333252000	0	0	0	0	0	0.46092361212	7.33351612091	581325.00000000000	1	0	0	12.5
1736	1774	2615.04296875000	125.87696838400	136.71296691900	6.03533124924	995.48815918000	0	0	0	0	0	-3.76515412331	7.14515447617	564385.68750000000	0	1	0	12.5
1737	1774	2163.86303711000	84.43517303470	129.05725097700	8.11079788208	1044.00463867000	0	0	0	0	0	-5.57072305679	7.28754091263	551316.93750000000	1	0	0	12.5
1738	1805	2759.15527344000	241.54527282700	99.80712890630	5.49610853195	127.21158599900	0	0	0	1	0	-3.01156663895	8.11779785156	564806.18750000000	1	0	1	24.8
1739	1805	3384.48876953000	292.26092529300	110.79883575400	7.91243219376	180.07792663600	0	0	1	0	0	-4.28834438324	6.41608953476	562149.68750000000	0	1	0	24.8
1740	1805	3584.25244141000	107.83385467500	111.02026367200	6.24509668350	211.25636291500	0	0	1	0	0	-0.15638959408	6.78302335739	581383.12500000000	0	1	0	24.8
1741	1805	3456.66235352000	207.28167724600	108.79641723600	7.07847595215	238.93829345700	0	0	0	1	0	-5.98418235779	6.49455881119	555104.37500000000	0	1	0	24.8
1742	1807	3183.01293945000	72.51218414310	103.47975921600	9.52404880524	239.42387390100	0	0	0	1	0	-7.20666122437	6.79221916199	545337.31250000000	0	0	1	24.66666667
1743	1766	3220.00830078000	272.44796752900	94.19966888430	0.61881172657	242.19952392600	0	0	0	1	0	-0.20692612231	9.77126789093	582779.25000000000	0	0	1	9.166666667
1744	1772	4143.89111328000	283.83782959000	108.66162109400	5.34185981750	388.81439209000	0	0	0	1	0	-1.32211065292	6.95172929764	578858.68750000000	0	1	0	7
1745	1772	4411.84863281000	121.03201293900	111.37334442100	6.40473651886	458.31835937500	0	0	0	1	0	-3.38286232948	6.60625839233	569443.00000000000	0	1	0	7
1746	1772	6137.53417969000	191.96916198700	117.41328430200	3.72879099846	831.10101318400	0	0	0	0	0	1.00985693932	7.27698612213	588693.93750000000	0	1	0	10
1747	1767	6583.13574219000	260.11389160200	99.03006744380	3.99161434174	1056.28173828000	0	0	0	1	0	-1.92071199417	7.19651508331	573681.87500000000	0	0	0	11.8
1748	1767	6967.03173828000	174.58035278300	93.15028381350	1.95403766632	1154.43872070000	0	0	0	1	0	-0.81616091728	8.51285934448	580146.93750000000	0	0	0	11.8
1749	1767	6919.56005859000	190.20474243200	94.07303619380	1.68446004391	1192.27905273000	0	0	0	1	0	-0.15013730526	8.19906616211	583099.50000000000	0	1	0	11.8
1750	1767	6683.85253906000	105.15538024900	90.24636840820	3.09445238113	1197.11938477000	0	0	0	1	0	-1.36537909508	8.52325534821	576460.75000000000	1	0	0	11.8
1751	1767	6693.27734375000	188.53834533700	89.31029510500	1.97134184837	1198.66540527000	0	0	0	0	0	0.19781397283	8.34122657776	583683.62500000000	1	0	0	11.8
1752	1767	6823.96093750000	222.79502868700	90.77122497560	2.50013113022	1207.51306152000	0	0	0	0	0	1.11467111111	8.15307617188	587090.18750000000	1	0	0	11.8
1753	1767	6942.68359375000	267.89291381800	92.19898986820	2.04609918594	1223.89135742000	0	0	0	0	0	-0.31500622630	8.53708362579	581647.68750000000	1	0	0	11.8
1754	1773	4839.73681641000	240.07212829600	104.07073974600	6.62342691422	981.06658935500	0	0	0	0	0	0.97348797321	7.16451692581	581407.50000000000	1	0	0	16
1755	1773	5338.36181641000	269.51602172900	109.89167022700	6.70962905884	1040.96020508000	0	0	0	0	0	-1.88031578064	7.14283418655	571878.00000000000	0	0	0	16
1756	1773	5751.66894531000	295.57583618200	116.64831543000	6.38860607147	1104.31811523000	0	0	0	0	0	-2.73911404610	6.89763927460	571121.68750000000	0	1	0	16
1757	1773	6028.13427734000	253.34396362300	125.82161712600	6.48459863663	1116.05957031000	0	0	0	0	0	0.70638239384	6.51251459122	585885.18750000000	0	1	0	16
1758	1773	6081.40966797000	84.83518218990	125.27848815900	8.84906578064	1128.02038574000	0	0	0	0	0	-4.71060562134	6.49283790588	558254.56250000000	0	1	0	16
1759	1773	6303.35937500000	220.01541137700	122.98468780500	7.74710416794	1147.96093750000	0	0	0	0	0	0.50594300032	6.93736505508	580833.25000000000	0	0	0	16
1760	1773	6438.86474609000	99.43901824950	119.64759826700	13.22242641450	1176.22583008000	0	0	0	0	0	-3.72984027863	6.25801467896	548254.43750000000	0	1	0	16
1761	1773	6158.66552734000	267.42770385700	114.44230651900	6.49322891235	1211.53320313000	0	0	0	0	0	-0.24624218047	7.04958820343	577865.68750000000	1	0	0	16
1762	1773	5960.41552734000	282.56207275400	122.34108734100	6.18564271927	1253.92907715000	0	0	0	0	0	-2.09584450722	7.27684259415	573284.50000000000	1	0	0	16
1763	1774	5752.50048828000	253.75305175800	128.27832031300	4.42343759537	1302.14196777000	0	0	0	0	0	-0.78864264488	7.88384437561	582286.81250000000	0	0	0	15.25
1764	1774	5858.61132813000	171.39227294900	131.94676208500	3.68601155281	1356.06909180000	0	0	0	0	0	-0.26783996820	7.17206144333	582729.18750000000	0	1	0	15.25
1765	1774	2529.03833008000	63.63455581670	84.96598052980	7.32451915741	211.38482666000	0	0	0	0	0	-4.53332328796	7.26636600494	557618.68750000000	1	0	0	1.25
1766	1770	2300.37231445000	215.69448852500	81.06984710690	1.72810089588	111.94983673100	0	0	0	0	0	0.84251958132	9.01124477386	584718.12500000000	1	0	0	4
1767	1770	2151.97509766000	138.22204589800	82.60538482670	3.49854302406	34.95804977420	0	0	0	0	0	-0.51246714592	7.22985029221	578507.87500000000	0	0	0	4
1768	1773	2284.25292969000	144.73458862300	81.29205322270	2.94949960709	138.47100830100	0	0	0	0	0	0.80639410019	8.14417839050	583252.68750000000	1	0	0	8.333333333
1769	1773	2591.03002930000	233.71768188500	87.00146484380	9.99554729462	218.19705200200	0	0	0	0	0	1.63626217842	6.70635986328	571237.87500000000	1	0	0	8.333333333
1770	1773	3355.42407227000	171.43609619100	97.52906036380	6.74797582626	289.14495849600	0	0	0	0	0	4.83641290665	6.76660966873	596577.62500000000	0	1	0	8.333333333
1771	1773	3507.47070313000	156.70915222200	95.62956237790	5.93785715103	358.79296875000	0	0	0	0	0	3.82564473152	7.40298080444	595967.18750000000	0	0	0	8.333333333
1772	1773	3987.03955078000	191.74922180200	95.08763122560	10.77346801760	428.45922851600	0	0	0	0	0	6.89710855484	6.32743310928	599956.37500000000	1	0	0	8.333333333
1773	1773	4426.25878906000	259.86608886700	95.04957580570	11.70916557310	500.51864624000	0	0	0	0	0	-3.71657443047	6.56252622604	553710.31250000000	1	0	0	8.333333333
1774	1773	5129.08447266000	269.34445190400	106.82730102500	9.53994178772	590.67919921900	0	0	0	0	0	-0.33184146881	6.83928966522	576204.68750000000	0	0	0	8.333333333
1775	1773	5597.74560547000	221.40849304200	118.08563232400	5.98847484589	675.06066894500	0	0	0	0	0	3.44872355461	6.92637395859	596837.12500000000	0	1	0	8.333333333
1776	1773	5931.21484375000	219.15141296400	120.40369415300	6.95954847336	762.99694824200	0	0	0	0	0	3.84087061882	6.69077348709	592091.18750000000	1	0	0	8.333333333
1777	1773	6349.83691406000	231.96876525900	123.87965393100	6.97332239151	853.16241455100	0	0	0	0	0	1.94045794010	7.17729949951	578211.18750000000	1	0	0	8.333333333
1778	1773	6646.08837891000	255.07453918500	131.45561218300	6.63598155975	944.93322753900	0	0	0	0	0	0.38156610727	7.03986883163	580928.06250000000	0	1	0	9.8
1779	1773	6840.41503906000	207.33872985800	136.67565918000	4.87370061874	1033.86010742000	0	0	0	1	0	3.44291687012	6.97159528732	601907.93750000000	0	1	0	9.8
1780	1773	7150.97558594000	129.12246704100	135.83071899400	5.88474750519	1094.45324707000	0	0	0	1	0	2.45431160927	6.49463462830	597130.12500000000	0	1	0	9.8
1781	1773	7737.57324219000	94.44171905520	122.69689178500	12.04802799220	1112.61682129000	0	0	0	0	0	0.49562141299	6.42556571960	577508.06250000000	0	1	0	9.8
1782	1773	7269.52343750000	102.61627197300	104.11805725100	9.68921375275	1113.86437988000	0	0	0	0	0	-2.83211708069	6.93739604950	557932.56250000000	1	0	0	9.8
1783	1773	7023.89160156000	174.19546508800	102.05900573700	8.25113582611	1121.73437500000	0	0	0	0	0	3.92094326019	6.68449926376	590827.56250000000	1	0	0	9.8
1784	1773	7068.36962891000	179.66481018100	105.34631347700	6.43029356003	1138.52197266000	0	0	0	0	0	2.53774309158	6.63720035553	591382.50000000000	0	1	0	9.8
1785	1773	7031.92626953000	155.09112548800	100.25790405300	7.09999036789	1167.42382813000	0	0	0	0	0	4.64101934433	7.13500356674	596941.00000000000	0	0	0	9.8
1786	1773	6965.25292969000	221.83061218300	95.42359924320	5.92390727997	1200.67614746000	0	0	0	0	0	0.26987347007	7.47316598892	577582.68750000000	1	0	0	9.8
1787	1773	7545.05126953000	284.64617919900	104.59504699700	7.30964136124	1241.20983887000	0	0	0	0	0	-1.45458257198	6.79768991470	572808.50000000000	0	0	0	9.8
1788	1786	8229.06640625000	266.09625244100	116.09303283700	8.19867229462	1287.74060059000	0	0	0	0	0	0.67287480831	6.49031972885	581951.31250000000	0	1	0	14.4
1789	1786	8788.14355469000	176.03630065900	122.81463623000	6.58912849426	1340.17895508000	0	0	0	0	0	-0.66872501373	6.58382987976	578036.81250000000	0	1	0	14.4
1790	1786	9069.98828125000	295.77374267600	126.03849029500	5.48927831650	1397.38415527000	0	0	0	0	0	-2.16155385971	7.50282287598	573971.62500000000	1	0	0	14.4
1791	1786	9585.55371094000	278.32467651400	134.84629821800	7.13563394547	1459.21594238000	0	0	0	0	0	-3.41034626961	7.13972616196	567670.75000000000	1	0	0	14.4
1792	1757	4887.41503906000	287.54290771500	140.69638061500	8.61231899261	531.27935791000	0	0	0	0	0	-4.04707956314	6.30313539505	564276.00000000000	0	0	0	16
1793	1757	5457.49218750000	272.09622192400	149.20707702600	6.39460468292	557.68194580100	0	0	0	0	0	-2.82347297668	6.62158250809	576330.62500000000	0	1	0	16
1794	1757	5697.19873047000	223.71440124500	154.48660278300	5.69559431076	600.00823974600	0	0	0	0	0	-1.47685158253	6.44315099716	583274.06250000000	0	1	0	16
1795	1757	5471.71875000000	100.33502197300	150.79574585000	6.33506870270	627.76062011700	0	0	0	0	0	0.46438077092	6.72146606445	585622.75000000000	0	1	0	16
1796	1772	4694.23925781000	225.92196655300	152.31457519500	5.58228778839	964.27636718800	0	0	0	1	0	0.74071878195	6.59022569656	589565.31250000000	0	1	0	13.66666667
1797	1772	4640.11816406000	155.25025939900	150.15246582000	5.23899888992	989.37799072300	0	0	0	1	0	3.86512947083	7.41299438477	598020.06250000000	0	0	0	13.66666667
1798	1787	3995.91162109000	216.63543701200	135.99288940400	1.80492067337	1010.08276367000	0	0	0	0	0	0.87812519074	8.21739864349	589584.43750000000	0	0	0	4.857142857
1799	1787	3760.60107422000	169.92793273900	137.57441711400	4.36513710022	1001.79742432000	0	0	0	0	0	3.19776391983	7.25922966003	596974.93750000000	0	0	0	4.857142857
1800	1787	3525.08081055000	160.50990295400	136.38667297400	5.94393110275	1012.36688232000	0	0	0	0	0	5.06627893448	7.22276067734	601916.50000000000	0	0	0	4.857142857
1801	1787	3178.76562500000	177.34274292000	132.48091125500	7.73851919174	1031.85119629000	0	0	0	0	0	5.42342424393	7.52722930908	596441.50000000000	1	0	0	4.857142857
1802	1774	2736.02026367000	144.32431030300	135.13453674300	7.02840995789	1060.59228516000	0	0	0	0	0	-2.56132745743	6.88378190994	570367.50000000000	0	1	0	12.5
1803	1774	2279.60986328000	98.06501770020	129.68876647900	7.14440774918	1097.09326172000	0	0	0	0	0	-3.55849313736	6.88104486465	563876.81250000000	1	0	0	12.5
1804	1807	3091.56469727000	252.68568420400	105.54458618200	9.95805740356	89.36299133300	0	0	1	0	0	-0.27150759101	6.43075466156	571633.43750000000	0	1	1	24.66666667
1805	1807	3281.62573242000	88.43318176270	108.23117065400	6.19923877716	98.58630371090	0	0	1	0	0	-4.97706413269	6.78025722504	559790.93750000000	0	1	0	24.66666667
1806	1764	3211.54565430000	244.91143798800	93.83425903320	0.35121348500	132.04595947300	0	0	0	1	0	-0.17820569873	10.15883255000	583005.12500000000	0	0	1	4.8
1807	1764	3417.86279297000	261.53204345700	97.25892639160	5.72008848190	154.77188110400	0	0	0	1	0	0.32094371319	7.33405017853	580379.75000000000	0	0	1	4.8
1808	1764	3520.64111328000	164.02474975600	97.67947387700	4.84062290192	178.27743530300	0	0	0	1	0	-2.06711149216	7.94020557404	571145.87500000000	1	0	0	4.8
1809	1764	3608.40356445000	253.37248230000	98.86143493650	3.25722837448	239.63856506300	0	0	0	1	0	-2.20025682449	7.41103267670	572918.93750000000	1	0	0	4.8
1810	1772	4095.16845703000	172.25598144500	105.60066986100	3.75737833977	378.69473266600	0	0	0	1	0	-2.25829720497	7.09355783463	573627.93750000000	0	0	0	7
1811	1767	6805.49853516000	259.38928222700	91.96359252930	2.97934508324	1052.33105469000	0	0	0	1	0	-1.50065064430	7.78348302841	575258.43750000000	0	0	0	11.8
1812	1767	6686.55712891000	140.34552002000	90.36221313480	4.32811689377	1083.97973633000	0	0	0	1	0	-3.23795771599	7.89699029922	566515.12500000000	1	0	0	11.8
1813	1767	6607.63476563000	175.39651489300	88.66543579100	1.51066005230	1084.44934082000	0	0	0	0	0	-0.03420203924	8.41185092926	582599.62500000000	1	0	0	11.8
1814	1767	6759.60693359000	237.70697021500	90.92159271240	2.40644860268	1086.15588379000	0	0	0	0	0	1.29978430271	7.94653081894	588387.87500000000	0	0	0	11.8
1815	1767	6955.03417969000	226.70625305200	93.95915985110	1.95933580399	1095.91210938000	0	0	0	1	0	0.79469436407	7.66896200180	586580.81250000000	0	1	0	11.8
1816	1767	7043.29248047000	219.80764770500	94.47740936280	2.72503662109	1113.93432617000	0	0	0	1	0	1.53071057796	7.84174299240	589100.06250000000	0	0	0	11.8
1817	1771	8044.54589844000	124.40356445300	118.62425994900	4.12401056290	1465.18469238000	0	0	0	0	0	1.69880127907	7.08045434952	590905.37500000000	0	1	0	13.42857143
1818	1773	5556.72753906000	232.14479064900	113.55381774900	6.06643867493	1000.04132080000	0	0	0	0	0	2.34887933731	7.83091688156	589056.31250000000	1	0	0	16
1819	1773	5451.14697266000	288.31268310500	119.72134399400	5.33469867706	1003.77630615000	0	0	0	0	0	-3.93774390221	7.08053779602	565403.37500000000	0	0	0	16
1820	1773	5532.56933594000	134.32469177200	117.07820892300	7.58400726318	1017.05828857000	0	0	0	0	0	-3.36081576347	7.26716136932	565759.00000000000	1	0	0	16
1821	1773	6170.02001953000	236.33869934100	121.81710052500	9.28642082214	1039.13317871000	0	0	0	0	0	-4.84299516678	6.03362035751	556996.56250000000	0	1	0	16
1822	1773	5779.42871094000	143.72537231400	110.98937988300	14.04162025450	1070.27307129000	0	0	0	0	0	-5.15306282043	7.04879474640	543163.81250000000	1	0	0	16
1823	1773	5958.21191406000	250.97587585400	116.03981781000	7.29109573364	1108.96533203000	0	0	0	0	0	1.14200341702	6.85240554810	583246.37500000000	0	0	0	16
1824	1773	5683.37939453000	222.27461242700	124.47039032000	5.35656309128	1155.12573242000	0	0	0	0	0	2.67076420784	6.85625886917	594334.81250000000	0	1	0	16
1825	1774	5536.91357422000	211.74722290000	129.59526062000	6.33266067505	1207.29919434000	0	0	0	0	0	-0.76124703884	6.75914907455	577294.75000000000	0	1	0	15.25
1826	1774	5660.74121094000	155.00985717800	129.00292968800	5.93775749207	1265.26708984000	0	0	0	0	0	-2.70743727684	7.14190149307	571283.50000000000	0	0	0	15.25
1827	1774	2514.36181641000	65.32601928710	86.91027069090	7.29085111618	209.60659790000	0	0	0	0	0	-1.93179214001	7.49883556366	570323.25000000000	1	0	0	1.25
1828	1774	2274.17456055000	127.09440612800	81.78656768800	1.47891175747	140.87088012700	0	0	0	0	0	-0.04520089552	9.32849884033	582484.43750000000	1	0	0	1.25
1829	1774	2197.82104492000	188.13829040500	82.90954589840	4.33512020111	63.04154968260	0	0	0	0	0	0.53088182211	7.26203918457	581367.62500000000	0	0	0	1.25
1830	1773	2200.19873047000	133.68054199200	82.18441009520	0.93293106556	186.90365600600	0	0	0	0	0	0.07558076829	8.64611625671	582554.68750000000	1	0	0	8.333333333
1831	1773	2607.02221680000	260.88055419900	89.52149200440	10.55517673490	272.73727417000	0	0	0	0	0	0.54124361277	6.77852678299	571224.37500000000	1	0	0	8.333333333
1832	1773	3498.93823242000	192.48107910200	102.27133178700	5.76489019394	359.52615356400	0	0	0	0	0	1.26247119904	6.86873769760	584613.06250000000	0	1	0	8.333333333
1833	1773	3872.16674805000	201.03359985400	105.00659179700	5.78585958481	437.62240600600	0	0	0	0	0	5.22659778595	7.06484270096	603286.31250000000	0	1	0	8.333333333
1834	1773	4211.18652344000	170.23123168900	106.59467315700	6.44315147400	508.09179687500	0	0	0	0	0	5.17376136780	6.58221817017	600726.62500000000	0	1	0	8.333333333
1835	1773	4668.86816406000	162.94049072300	99.05360412600	10.98579597470	577.77783203100	0	0	0	0	0	7.05714273453	7.15847921371	597131.62500000000	1	0	0	8.333333333
1836	1773	5331.90332031000	279.94927978500	107.31211090100	9.11859703064	653.58520507800	0	0	0	0	0	-1.49154841900	6.57679605484	572222.00000000000	1	0	0	8.333333333
1837	1773	5920.80175781000	300.29046630900	118.68932342500	6.62828969955	718.81237793000	0	0	0	0	0	-3.41285991669	6.88328886032	569544.00000000000	0	1	0	8.333333333
1838	1773	6122.24218750000	236.41763305700	126.69805145300	5.57889223099	784.50555419900	0	0	0	0	0	-0.48242855072	6.62287664413	584963.75000000000	0	1	0	8.333333333
1839	1773	6385.08984375000	205.69909668000	127.50138092000	5.12289857864	850.49633789100	0	0	0	0	0	-2.57603526115	6.91144371033	576253.43750000000	0	1	0	8.333333333
1840	1773	6682.39990234000	283.51623535200	132.47685241700	5.78374195099	916.90557861300	0	0	0	0	0	-2.37610435486	6.61686277390	580761.87500000000	0	1	0	9.8
1841	1773	6963.01025391000	170.63417053200	135.80433654800	5.97222185135	974.84118652300	0	0	0	0	0	-4.92098903656	6.63256025314	562524.62500000000	0	1	0	9.8
1842	1773	7538.63281250000	43.38591766360	131.38360595700	9.03795051575	993.87921142600	0	0	0	0	0	-7.28544950485	6.42978096008	549998.12500000000	0	1	0	9.8
1843	1773	8046.62060547000	72.93283843990	118.70236969000	11.75151538850	999.94677734400	0	0	0	0	0	-3.10625123978	6.81958818436	556795.81250000000	0	0	0	9.8
1844	1773	7531.12841797000	178.69618225100	107.60852050800	7.66333007813	1001.33477783000	0	0	0	0	0	5.35877370834	6.54939365387	599150.25000000000	1	0	0	9.8
1845	1773	7509.02734375000	192.06465148900	108.50878143300	7.25819110870	1010.08276367000	0	0	0	0	0	3.57571673393	6.90786600113	593044.50000000000	0	0	0	9.8
1846	1773	7431.96484375000	174.68521118200	110.66877746600	5.83273887634	1028.69323730000	0	0	0	0	0	4.74835109711	6.71992111206	600860.50000000000	0	1	0	9.8
1847	1773	7455.27636719000	154.44439697300	107.59777832000	5.85809183121	1060.59228516000	0	0	0	0	0	4.44152307510	7.00992298126	599412.56250000000	0	1	0	9.8
1848	1773	7277.68603516000	153.44709777800	98.33784484860	7.41380739212	1097.09326172000	0	0	0	0	0	2.40995430946	7.52085733414	583794.12500000000	1	0	0	9.8
1849	1773	7362.46777344000	288.62921142600	100.13509368900	6.30775165558	1141.30590820000	0	0	0	0	0	-2.10167598724	7.38780498505	569075.00000000000	1	0	0	9.8
1850	1786	8111.06298828000	287.32244873000	111.73321533200	8.32986259460	1191.75195313000	0	0	0	0	0	-2.50351786613	6.94259357452	567443.68750000000	0	0	0	14.4
1851	1786	8600.73632813000	256.39822387700	119.01484680200	8.49673080444	1248.22143555000	0	0	0	0	0	-0.43883541226	6.74883222580	578813.68750000000	0	0	0	14.4
1852	1786	9058.58691406000	205.62779235800	123.72942352300	6.14816856384	1309.45922852000	0	0	0	0	0	-2.38850021362	6.98511648178	569842.18750000000	1	0	0	14.4
1853	1757	4706.25341797000	261.89331054700	137.93411254900	4.85299062729	619.89892578100	0	0	0	0	0	0.03821059689	7.26394128799	587597.31250000000	0	0	0	16
1854	1757	5005.75048828000	190.09414672900	142.18626403800	7.54024219513	628.25976562500	0	0	0	0	0	6.04147911072	6.44733572006	600684.93750000000	0	0	0	16
1855	1757	5284.31445313000	228.58413696300	142.54373168900	9.37778472900	650.70440673800	0	0	0	0	0	0.24445521832	6.76414918900	573281.06250000000	1	0	0	16
1856	1786	5756.05419922000	245.52241516100	149.37065124500	7.93182277679	687.30596923800	0	0	0	1	0	1.55967533588	6.96249103546	586354.93750000000	1	0	0	16.83333333
1857	1786	5715.20947266000	160.56575012200	151.64064025900	5.82872390747	718.18151855500	0	0	0	0	0	1.94579386711	7.21259927750	591613.06250000000	0	0	0	16.83333333
1858	1753	4964.72900391000	240.82855224600	151.73150634800	4.43000030518	741.32873535200	0	0	0	0	0	-1.00467658043	6.83345079422	582066.68750000000	0	1	0	19.33333333
1859	1772	4988.06298828000	215.84846496600	153.20736694300	4.33581733704	1060.93493652000	0	0	0	1	0	1.79085290432	7.70118141174	591405.37500000000	0	0	0	13.66666667
1860	1772	4876.53125000000	161.81057739300	154.12861633300	4.08836889267	1083.79321289000	0	0	0	1	0	1.03768408298	6.97358798981	589976.87500000000	0	0	0	13.66666667
1861	1784	4104.63818359000	195.55264282200	136.94815063500	1.73008501530	1124.75317383000	0	0	0	0	0	1.41391336918	8.33260726929	591988.12500000000	0	0	0	5.8
1862	1784	4114.53710938000	206.83950805700	138.11338806200	2.98740744591	1107.76318359000	0	0	0	0	0	2.40620160103	8.30884647369	594977.25000000000	1	0	0	5.8
1863	1787	3876.73388672000	210.86393737800	143.03549194300	4.80657958984	1099.79614258000	0	0	0	0	0	3.02763271332	6.94837999344	597376.12500000000	0	1	0	4.857142857
1864	1787	3602.86059570000	186.84931945800	142.77644348100	4.82138347626	1100.21716309000	0	0	0	0	0	2.93769121170	7.35859394073	596921.93750000000	0	0	0	4.857142857
1865	1787	3282.68188477000	138.56436157200	143.67108154300	4.22135877609	1109.84619141000	0	0	0	0	0	2.08134269714	6.88580799103	596215.68750000000	0	1	0	4.857142857
1866	1787	3010.82446289000	116.15280151400	138.69377136200	6.12482738495	1127.63916016000	0	0	0	0	0	-0.63007521629	7.11898231506	581218.43750000000	0	1	0	4.857142857
1867	1774	2853.92407227000	155.99087524400	130.90701293900	7.58085489273	1153.99047852000	0	0	0	0	0	1.80797421932	7.42041683197	583260.56250000000	1	0	0	12.5
1868	1755	834.72338867200	178.13374328600	122.18798065200	4.76392126083	438.47872924800	0	0	0	1	0	1.77486932278	6.93788099289	591755.75000000000	0	1	0	14.71428571
1869	1807	2763.61572266000	168.43838501000	100.37808990500	6.98862648010	18.77834320070	0	0	1	0	0	-4.29540586472	7.21781396866	555870.87500000000	1	0	1	24.66666667
1870	1764	3220.36206055000	167.85626220700	93.52340698240	0.40396818519	42.18463516240	0	0	0	1	0	-0.15855067968	9.81982994080	582874.18750000000	0	0	1	4.8
1871	1764	3354.95776367000	186.64939880400	95.43457031250	2.99690747261	58.24234390260	0	0	0	1	0	-1.15605390072	7.47756910324	577323.00000000000	0	0	1	4.8
1872	1764	3395.43652344000	221.08174133300	95.67097473140	1.48176836967	100.76101684600	0	0	0	1	0	-0.32700642943	8.65114307404	582199.68750000000	1	0	1	4.8
1873	1772	6422.03613281000	153.80603027300	126.01845550500	3.22353982925	1087.52392578000	0	0	0	0	0	1.19183278084	7.39754772186	590559.31250000000	0	1	0	10
1874	1767	6734.66943359000	194.28585815400	92.75319671630	2.36127352715	921.23999023400	0	0	0	1	0	0.09625017643	7.43498468399	582921.75000000000	0	1	0	11.8
1875	1767	6596.96875000000	124.48049926800	88.80767822270	3.73622202873	964.68951416000	0	0	0	1	0	-1.35191011429	7.64168214798	576060.25000000000	1	0	0	11.8
1876	1767	6671.84228516000	207.80192565900	89.53349304200	2.46951127052	985.86303710900	0	0	0	0	0	1.29656732082	8.23951339722	587929.37500000000	0	0	0	11.8
1877	1767	6840.21777344000	247.05914306600	92.34545898440	1.65831685066	987.73919677700	0	0	0	0	0	0.39268732071	8.09459495544	584971.12500000000	0	0	0	11.8
1878	1767	6924.78320313000	203.16981506300	93.38677215580	0.97842752934	998.45251464800	0	0	0	0	0	-0.65130376816	8.65200233459	581100.18750000000	0	0	0	11.8
1879	1767	6961.17431641000	235.48645019500	93.76750946040	1.96991050243	1018.19500732000	0	0	0	0	0	-1.07103776932	8.96776580811	579112.93750000000	0	0	0	11.8
1880	1773	5208.83496094000	202.61044311500	118.86338806200	5.12834453583	905.60510253900	0	0	0	0	0	1.25703001022	6.87497282028	589067.18750000000	0	1	0	16
1881	1773	5078.45898438000	88.59131622310	115.38876342800	6.65486145020	920.29669189500	0	0	0	0	0	-0.36346289516	6.93048334122	577966.56250000000	0	0	0	16
1882	1773	5470.57714844000	214.36213684100	109.46261596700	9.83074092865	944.62725830100	0	0	0	0	0	-5.65834665298	6.67323017120	551636.62500000000	1	0	0	16
1883	1773	5228.50195313000	225.32049560500	105.06651306200	7.91557836533	978.76019287100	0	0	0	0	0	-2.23510456085	7.36583185196	566178.87500000000	1	0	0	16
1884	1773	5691.91845703000	274.61035156300	113.89911651600	6.69942998886	1020.91864014000	0	0	0	0	0	-3.00450396538	6.90950822830	568819.75000000000	0	0	0	16
1885	1774	5472.73681641000	264.45864868200	122.12563324000	6.86181259155	1070.85852051000	0	0	0	0	0	-5.18899583817	6.59563684464	560246.87500000000	0	1	0	15.25
1886	1774	5201.57910156000	189.40220642100	124.21065521200	4.54982805252	1126.93530273000	0	0	0	0	0	-3.45334601402	7.35873222351	568606.68750000000	0	0	0	15.25
1887	1774	2611.60302734000	149.44818115200	89.68125152590	6.20769691467	228.84162902800	0	0	0	0	0	-5.01217794418	6.76909017563	558755.25000000000	0	1	0	1.25
1888	1774	2291.42724609000	124.89498138400	83.45314025880	4.23145818710	142.70420837400	0	0	0	0	0	-1.23771166801	8.15799617767	575493.75000000000	1	0	0	1.25
1889	1774	2179.19873047000	193.05992126500	82.53849792480	1.46202635765	71.53529357910	0	0	0	0	0	0.58470582962	8.25449657440	584773.43750000000	0	0	0	1.25
1890	1774	2022.43457031000	142.15473938000	82.76644134520	2.54430222511	17.40333175660	0	0	0	0	0	-0.41145682335	7.73053836823	579679.75000000000	0	0	0	1.25
1891	1773	2135.59277344000	153.52865600600	82.61054992680	2.89477610588	145.80227661100	0	0	0	0	0	0.70197492838	7.57779932022	584342.31250000000	0	0	0	8.333333333
1892	1773	2183.49780273000	177.55868530300	82.89543914790	2.12249898911	228.25755310100	0	0	0	0	0	1.08501374722	8.27335929871	584976.43750000000	0	0	0	8.333333333
1893	1773	2640.28125000000	246.28157043500	88.71616363530	10.91444492340	317.04290771500	0	0	0	0	0	-2.48911666870	6.12020635605	557935.93750000000	1	0	0	8.333333333
1894	1773	3618.52197266000	265.70416259800	100.74267578100	8.80802059174	405.57943725600	0	0	0	0	0	-2.78042674065	6.99656248093	563473.37500000000	0	1	0	8.333333333
1895	1773	4055.98217773000	249.10911560100	109.08885192900	4.40794467926	485.51251220700	0	0	0	0	0	0.50250560045	7.03706026077	585290.00000000000	0	1	0	8.333333333
1896	1773	4365.66503906000	212.62098693800	112.61438751200	5.46970462799	540.21435546900	0	0	0	0	0	0.22508728504	6.82949352264	585734.62500000000	0	1	0	8.333333333
1897	1773	4674.08886719000	170.04806518600	110.25123596200	6.00151634216	577.59637451200	0	0	0	0	0	5.14886140823	7.11463785172	604044.37500000000	0	0	0	8.333333333
1898	1773	5104.95068359000	207.91912841800	109.70174408000	8.10934543610	612.86932373000	0	0	0	0	0	6.19297599792	6.97510480881	599008.25000000000	1	0	0	8.333333333
1899	1773	5749.82080078000	239.31130981400	114.23410034200	13.01076793670	657.37622070300	0	0	0	0	0	3.51082944870	6.55971336365	576834.62500000000	1	0	0	8.333333333
1900	1773	6406.44628906000	242.69178772000	118.14739990200	10.49819087980	713.30096435500	0	0	0	0	0	-3.67067193985	6.78390312195	550100.68750000000	1	0	0	8.333333333
1901	1773	6769.87548828000	225.58113098100	121.34098053000	6.42763280869	777.37579345700	0	0	0	0	0	-1.74012744427	7.27171850204	573119.25000000000	1	0	0	9.8
1902	1773	7088.22167969000	258.57955932600	127.35238647500	5.75940608978	845.67974853500	0	0	0	0	0	1.08980870247	7.05067014694	580845.93750000000	1	0	0	9.8
1903	1773	7214.58496094000	182.92945861800	131.49916076700	6.37425661087	880.73248291000	0	0	0	0	0	2.80106592178	6.85671663284	590908.68750000000	0	0	0	9.8
1904	1773	7736.40869141000	110.97084045400	123.33769989000	8.92443275452	896.79479980500	0	0	0	0	0	1.70797932148	7.18212985992	580384.18750000000	1	0	0	9.8
1905	1773	8064.35595703000	114.19291687000	115.71775054900	6.68931198120	901.36047363300	0	0	0	0	0	0.79690450430	7.10151767731	582805.18750000000	1	0	0	9.8
1906	1773	7931.84570313000	190.16271972700	113.93523407000	5.33508825302	902.89923095700	0	0	0	0	0	2.85265159607	7.57803106308	593588.87500000000	1	0	0	9.8
1907	1773	8079.40087891000	196.07209777800	117.26873779300	8.00530529022	912.58703613300	0	0	0	0	0	7.29216003418	6.64992094040	609421.37500000000	0	0	0	9.8
1908	1773	7981.41406250000	189.25384521500	120.02085113500	6.17263507843	933.13238525400	0	0	0	0	0	5.42934703827	6.89131021500	604591.12500000000	0	1	0	9.8
1909	1773	8039.76416016000	120.33429718000	115.43319702100	9.11627864838	968.16918945300	0	0	0	0	0	3.15357208252	6.34876823425	589968.18750000000	0	1	0	9.8
1910	1773	7642.41943359000	112.82837677000	102.61933898900	8.36759471893	1008.01409912000	0	0	0	0	0	1.47368955612	6.83297586441	584144.75000000000	1	0	0	9.8
1911	1773	7516.39892578000	232.15740966800	99.82109832760	9.10023498535	1055.94079590000	0	0	0	0	0	2.29946041107	7.04891681671	581158.25000000000	1	0	0	9.8
1912	1786	8143.35888672000	303.87561035200	110.58196258500	6.47297191620	1110.26708984000	0	0	0	0	0	-2.96277666092	6.74598217010	567489.31250000000	0	1	0	14.4
1913	1786	8522.21289063000	171.55564880400	114.81048584000	6.20594596863	1170.65185547000	0	0	0	0	0	-5.29424715042	6.87384796143	557766.62500000000	0	1	0	14.4
1914	1786	8774.14648438000	221.47991943400	115.75498199500	6.79478216171	1235.73767090000	0	0	0	0	0	-4.31267070770	7.52643585205	564342.75000000000	1	0	0	14.4
1915	1757	4701.83789063000	230.43330383300	137.09660339400	7.15678453445	718.45599365200	0	0	0	0	0	1.16625130177	7.30054092407	581406.68750000000	1	0	0	16
1916	1786	5268.52783203000	288.82714843800	146.42439270000	8.26197624207	725.69042968800	0	0	0	0	0	-3.94522070885	6.45768070221	571910.31250000000	0	1	0	16.83333333
1917	1786	5649.10644531000	196.93446350100	151.16783142100	7.14043712616	745.22027587900	0	0	0	0	0	3.64071178436	6.45927810669	600151.25000000000	0	1	0	16.83333333
1918	1786	5997.70507813000	248.05302429200	152.23028564500	9.24244499207	777.41876220700	0	0	0	1	0	1.93931484222	6.79928636551	586932.12500000000	0	0	0	16.83333333
1919	1786	6112.06738281000	191.15768432600	157.49662780800	6.17024946213	809.40423584000	0	0	0	0	0	4.03447055817	6.89943695068	601603.87500000000	0	1	0	16.83333333
1920	1772	5602.90917969000	173.39559936500	156.28660583500	6.77706241608	1029.46398926000	0	0	0	1	0	1.28340768814	6.72371864319	587899.31250000000	0	1	0	13.66666667
1921	1787	4350.48681641000	212.89804077100	142.11926269500	3.77156901360	1221.23327637000	0	0	0	0	0	3.06393647194	7.77853107452	598497.12500000000	0	0	0	4.857142857
1922	1787	4120.04638672000	209.32867431600	145.33641052200	6.28655385971	1205.59765625000	0	0	0	0	0	5.11278533936	7.03656721115	604184.81250000000	0	0	0	4.857142857
1923	1787	3750.45678711000	170.01136779800	148.22473144500	4.15794086456	1198.27893066000	0	0	0	0	0	2.76220369339	7.13091039658	596807.00000000000	0	1	0	4.857142857
1924	1787	3526.04077148000	155.90768432600	147.11137390100	3.71051812172	1198.66540527000	0	0	0	0	0	1.87657952309	7.30044221878	594587.81250000000	0	0	0	4.857142857
1925	1787	3308.92578125000	121.21016693100	145.00756835900	3.64014911652	1207.51306152000	0	0	0	0	0	0.83150416613	7.59227132797	588664.31250000000	0	1	0	4.857142857
1926	1787	3326.25268555000	142.69805908200	135.73031616200	8.54250240326	1223.89135742000	0	0	0	0	0	-0.78764832020	7.63017082214	570613.31250000000	1	0	0	4.857142857
1927	1755	989.38391113300	180.25914001500	124.04434967000	2.93174910545	523.75769043000	0	0	0	1	0	1.04938042164	7.68488359451	589319.93750000000	0	1	0	14.71428571
1928	1755	732.77349853500	115.50810241700	120.29335022000	4.26382446289	583.92431640600	0	0	0	1	0	1.64559829235	7.51624727249	590983.43750000000	0	0	0	14.71428571
1929	1772	6211.41259766000	265.67114257800	129.51736450200	3.82877063751	956.71118164100	0	0	1	0	0	0.46626713872	7.12082481384	586104.62500000000	0	1	0	7
1930	1772	6400.37304688000	157.92311096200	131.36167907700	3.08843946457	1035.80273438000	0	0	1	0	0	0.48377114534	7.10331583023	587963.56250000000	0	1	0	7
1931	1772	6389.12939453000	243.06208801300	123.65813446000	2.67105817795	1212.10363770000	0	0	0	1	0	0.48106878996	7.94656372070	586024.56250000000	0	0	0	8.2
1932	1767	5896.43212891000	252.71844482400	87.34329223630	2.22421216965	746.43914794900	0	0	1	0	0	0.93774014711	8.64685440063	586548.56250000000	1	0	1	4.6
1933	1767	6153.59521484000	228.59324646000	91.80261230470	3.58964562416	746.43914794900	0	0	1	0	0	1.54346346855	7.44739532471	589230.50000000000	0	1	1	4.6
1934	1767	6366.84472656000	77.37628936770	93.32360076900	2.68965291977	746.43914794900	0	0	1	0	0	-1.84037780762	7.46202516556	576213.25000000000	0	1	0	4.6
1935	1767	6470.96826172000	88.48249053960	91.44982147220	2.06212496758	746.43914794900	0	0	1	0	0	-1.19904851913	8.12363147736	577601.93750000000	0	0	0	4.6
1936	1767	6457.11230469000	150.03961181600	89.65168762210	1.57058072090	748.91748046900	0	0	1	0	0	-0.49542310834	9.22733688354	579997.93750000000	1	0	0	4.6
1937	1767	6500.48925781000	312.18319702100	90.54065704350	1.97936928272	762.99737548800	0	0	0	1	0	-1.32645487785	8.09846210480	577614.93750000000	0	0	0	11.8
1938	1767	6601.36816406000	154.99804687500	91.80308532710	1.68713510036	793.57989502000	0	0	0	1	0	-0.89265817404	7.94716835022	580260.18750000000	0	1	0	11.8
1939	1767	6615.17919922000	237.35658264200	89.99290466310	3.64272546768	887.42590332000	0	0	1	0	0	1.98357594013	7.58174276352	589928.81250000000	0	0	0	11.8
1940	1767	6781.26562500000	180.66780090300	91.44892883300	2.32667517662	887.27673339800	0	0	1	0	0	0.43964791298	7.78629493713	584872.68750000000	0	0	0	11.8
1941	1767	6861.70947266000	111.58645629900	92.34069824220	1.07407498360	889.36212158200	0	0	0	1	0	-0.75123167038	8.60957050323	580575.31250000000	0	0	0	11.8
1942	1767	6879.23779297000	218.75048828100	92.45265197750	0.85782414675	901.25091552700	0	0	0	0	0	-0.38429597020	9.03792667389	582203.31250000000	0	0	0	11.8
1943	1767	6895.49316406000	261.77624511700	93.16820526120	1.18993663788	923.08746337900	0	0	0	0	0	-0.03140721470	9.55968189240	583529.68750000000	1	0	0	11.8
1944	1773	5037.00341797000	124.22504425000	104.82011413600	8.29747772217	851.09777832000	0	0	0	0	0	-1.48114860058	6.89918661118	569706.12500000000	1	0	0	16
1945	1773	5000.34667969000	251.32229614300	101.97918701200	6.10379076004	888.84045410200	0	0	0	0	0	0.00233490719	7.56928730011	578846.31250000000	1	0	0	16
1946	1774	2689.38696289000	147.66090393100	86.42626190190	2.96221327782	704.32879638700	0	0	0	0	0	1.04797053337	7.95621681213	585406.75000000000	1	0	0	4.5
1947	1774	2564.22460938000	152.91979980500	85.75360870360	2.91506838799	605.76568603500	0	0	0	0	0	1.22297573090	8.15043163300	586067.00000000000	1	0	0	4.5
1948	1773	2438.77490234000	216.09599304200	85.31309509280	4.84007167816	507.21112060500	0	0	0	0	0	-1.83702576160	7.67056894302	570749.31250000000	1	0	0	6
1949	1773	2369.11889648000	114.84833526600	84.78545379640	4.56497335434	408.67294311500	0	0	0	0	0	-2.65636777878	7.65575075150	569678.37500000000	1	0	0	6
1950	1774	2242.52758789000	153.53543090800	83.27554321290	2.11798906326	310.16384887700	0	0	0	0	0	-0.51669770479	8.48243331909	579580.50000000000	1	0	0	1.25
1951	1774	2209.43481445000	138.45280456500	82.89971160890	2.31284356117	211.73428344700	0	0	0	0	0	-1.79453742504	8.31983184814	574453.81250000000	1	0	0	1.25
1952	1774	2171.91455078000	184.50323486300	82.18751525880	1.15595674515	113.57236480700	0	0	0	0	0	-0.39066609740	8.33187770844	580836.81250000000	1	0	0	1.25
1953	1774	2103.10522461000	209.22787475600	82.79784393310	2.42601585388	24.03090667720	0	0	0	0	0	0.00695184944	7.48346138000	581326.75000000000	0	0	0	1.25
1954	1774	1927.34472656000	75.39181518550	81.52571868900	1.60242700577	62.04360198970	0	0	0	0	0	-0.60086578131	9.05643939972	579191.75000000000	0	0	0	1.25
1955	1773	2155.83813477000	190.83685302700	82.51424407960	4.28438901901	186.32283020000	0	0	0	0	0	-0.31153964996	7.19958257675	578624.37500000000	0	0	0	8.333333333
1956	1773	2388.67529297000	162.34883117700	83.45126342770	7.03068733215	273.24908447300	0	0	0	0	0	-1.02014994621	6.78227853775	572143.06250000000	0	0	0	8.333333333
1957	1773	3492.22436523000	278.14187622100	94.29421997070	12.81404495240	399.72805786100	0	0	0	0	0	-3.97888088226	6.40222215652	553063.25000000000	0	0	0	8.333333333
1958	1773	4238.47119141000	179.81291198700	105.98915100100	9.83075237274	421.34182739300	0	0	0	0	0	-6.59361171722	6.34492969513	549763.68750000000	0	1	0	8.333333333
1959	1773	4550.61767578000	236.53897094700	105.71473693800	10.02371978760	453.90347290000	0	0	0	0	0	-4.09024238586	6.96379518509	556547.18750000000	1	0	0	8.333333333
1960	1773	4802.31494141000	254.21966552700	114.83227539100	6.86645984650	482.76959228500	0	0	0	0	0	1.06142973900	6.77171897888	586287.93750000000	0	1	0	8.333333333
1961	1773	4921.95800781000	212.56631469700	119.60075378400	4.75400209427	523.75769043000	0	0	0	0	0	3.07239198685	7.28061628342	598947.25000000000	0	1	0	8.333333333
1962	1773	5423.30126953000	234.15122985800	126.99782562300	7.40811395645	575.27893066400	0	0	0	0	0	3.45412707329	6.36102104187	599881.50000000000	0	1	0	8.333333333
1963	1773	6086.35742188000	161.68885803200	127.45743560800	10.75589847560	638.36865234400	0	0	0	0	0	9.13103103638	6.28306674957	613336.87500000000	0	1	0	8.333333333
1964	1773	6830.13183594000	220.73042297400	123.38555145300	8.35986042023	707.21026611300	0	0	0	0	0	4.28321933746	7.53998804092	593169.50000000000	1	0	0	9.8
1965	1773	7219.61523438000	234.50614929200	133.33753967300	8.18679618835	766.10675048800	0	0	0	0	0	4.38626146317	6.77426147461	599330.75000000000	0	0	0	9.8
1966	1773	7000.53466797000	181.80995178200	139.59294128400	5.81370306015	783.10235595700	0	0	0	0	0	3.72866368294	6.51077461243	599544.81250000000	0	1	0	9.8
1967	1773	7428.87841797000	111.94950866700	132.29092407200	8.73499679565	799.43786621100	0	0	0	0	0	3.18186283112	6.30363702774	594069.25000000000	0	1	0	9.8
1968	1773	7756.07470703000	128.24331665000	121.64357757600	4.94350862503	802.77416992200	0	0	0	0	0	2.04917073250	7.28382825851	591792.37500000000	0	0	0	9.8
1969	1773	7871.20605469000	199.35870361300	120.61047363300	5.54438400269	804.50268554700	0	0	0	0	0	3.76470208168	7.39843606949	596962.75000000000	0	0	0	9.8
1970	1773	8384.73632813000	224.30563354500	126.79402160600	6.18663597107	815.36804199200	0	0	0	0	0	0.89987128973	6.67614459991	585714.50000000000	0	1	0	9.8
1971	1773	8481.87402344000	82.40287017820	124.46883392300	8.67875003815	838.30944824200	0	0	0	0	0	-3.64271497726	6.40166854858	560917.68750000000	0	1	0	9.8
1972	1773	8381.20019531000	112.70595550500	111.39218902600	12.54656696320	877.15948486300	0	0	0	0	0	-3.64897060394	6.61529159546	552164.43750000000	1	0	0	9.8
1973	1773	8277.64648438000	190.75099182100	111.46646118200	10.03846931460	920.97729492200	0	0	0	0	0	7.42224836349	6.23937368393	605766.50000000000	0	0	0	9.8
1974	1773	8112.25585938000	156.72341918900	108.13394165000	7.28164005280	973.20703125000	0	0	0	0	0	5.86648654938	6.84626817703	603663.56250000000	1	0	0	9.8
1975	1786	8030.02197266000	203.76896667500	104.92222595200	5.00885200500	1031.92602539000	0	0	0	0	0	0.67917042971	7.73846340179	582590.81250000000	1	0	0	14.4
1976	1786	8172.60986328000	236.68289184600	105.34150695800	4.83028316498	1096.63549805000	0	0	0	0	0	-2.12758731842	8.01283550262	570749.75000000000	1	0	0	14.4
1977	1786	5129.55712891000	205.03257751500	141.54354858400	7.94664096832	823.38433837900	0	0	0	0	0	2.76171684265	6.85868644714	582261.31250000000	1	0	0	16.83333333
1978	1786	5636.49609375000	306.65493774400	148.09454345700	8.19220829010	840.63256835900	0	0	0	0	0	-4.77717781067	6.89988994598	560085.31250000000	0	0	0	16.83333333
1979	1786	6045.09277344000	270.57781982400	157.38926696800	5.91740608215	869.29205322300	0	0	0	0	0	-0.21383017302	6.87843894958	584972.25000000000	0	1	0	16.83333333
1980	1786	6337.56494141000	222.77384948700	162.98963928200	4.29359245300	901.38836669900	0	0	0	0	0	-0.49461334944	6.97649574280	585818.06250000000	0	1	0	16.83333333
1981	1786	6274.82177734000	238.34504699700	164.79077148400	3.66575217247	887.38073730500	0	0	0	0	0	1.59227693081	7.01993036270	595323.68750000000	0	1	0	16.83333333
1982	1786	5995.67773438000	122.39745330800	163.39700317400	6.14618253708	875.31066894500	0	0	0	0	0	1.61364126205	6.67054796219	590781.18750000000	0	1	0	16.83333333
1983	1772	5785.16894531000	157.12010192900	156.87864685100	6.62343263626	1115.50927734000	0	0	0	1	0	0.92126929760	6.83701944351	585546.25000000000	0	1	0	13.66666667
1984	1789	4331.68798828000	187.36402893100	140.53285217300	4.60992860794	1330.75134277000	0	0	0	0	0	0.98700106144	7.91189908981	587750.37500000000	1	0	0	5.5
1985	1787	4390.92138672000	253.87567138700	145.35102844200	5.35045194626	1318.01123047000	0	0	0	0	0	1.05609595776	7.22440433502	589505.37500000000	0	0	0	4.857142857
1986	1787	3967.10302734000	196.10415649400	152.85331726100	3.60969805717	1303.54040527000	0	0	0	0	0	1.97924482822	7.42918348312	593833.43750000000	0	1	0	4.857142857
1987	1787	3778.17407227000	121.34120178200	151.66180419900	2.78740167618	1296.77673340000	0	0	0	0	0	0.99395722151	7.67533349991	592117.37500000000	0	1	0	4
1988	1787	3597.61621094000	133.63626098600	149.72492981000	2.70699977875	1297.13378906000	0	0	0	0	0	0.91257929802	7.64753007889	591057.62500000000	0	1	0	4
1989	1787	3546.81347656000	119.21013641400	145.95788574200	5.83596849442	1305.31188965000	0	0	0	0	0	0.50473308563	7.20598268509	584749.75000000000	0	1	0	4
1990	1787	3527.84155273000	140.69299316400	136.16055297900	7.06057405472	1320.47277832000	0	0	0	0	0	1.41084480286	7.72995615005	586476.37500000000	1	0	0	4
1991	1755	1114.92272949000	164.90194702100	126.41342926000	2.89703726768	612.86932373000	0	0	0	1	0	2.40432286263	7.76048898697	595384.06250000000	0	1	0	14.71428571
1992	1755	905.84765625000	118.73714447000	122.95036315900	4.43355226517	664.97796630900	0	0	0	1	0	1.82588660717	7.61082410812	591501.62500000000	0	1	0	14.71428571
1993	1767	5991.89648438000	266.57388305700	88.67037200930	2.93962645531	647.85284423800	0	0	1	0	0	0.16968190670	7.81189393997	583292.37500000000	0	0	1	4.6
1994	1767	6222.17041016000	199.54046630900	92.15139007570	2.20988202095	647.85284423800	0	0	1	0	0	-0.37175795436	7.82170629501	581565.87500000000	0	1	0	4.6
1995	1767	6358.47265625000	114.77517700200	90.49769592290	1.25993072987	647.85284423800	0	0	1	0	0	-0.02362979762	9.40282917023	581581.81250000000	1	0	0	4.6
1996	1767	6395.53125000000	207.44837951700	90.38247680660	1.08034622669	647.85284423800	0	0	1	0	0	0.36950185895	9.12604141235	583796.50000000000	0	0	0	4.6
1997	1767	6413.68847656000	116.67054748500	89.30413818360	2.03763270378	650.70458984400	0	0	1	0	0	-0.14548021555	8.41535854340	582446.31250000000	0	0	0	4.6
1998	1767	6371.68066406000	284.61169433600	88.53717041020	1.54187357426	666.84429931600	0	0	0	1	0	-0.97748750448	8.69546222687	578704.81250000000	0	0	0	4.6
1999	1767	6457.15869141000	123.11964416500	89.37252044680	1.77050411701	701.60046386700	0	0	0	1	0	-1.23356068134	8.17972564697	577652.68750000000	0	0	0	11.8
[truncated: 13,223 more rows]
